# Supplementary material for: endo,endo-Tetra­cyclo­[6.2.1.13,6.02,7]dodeca-9-en-anti-11-yl 4-bromo­benzoate
Source: Acta Crystallogr Sect E Struct Rep Online. 2013 Jan 9;69(Pt 2):o202–3. doi: 10.1107/S1600536812051902 (PMC3569263; doi:10.1107/S1600536812051902)
Supplement: Supplementary file 1 [file e-69-0o202-sup1.cif]

##############################################################################
#                                                                            #
# This CIF contains the data in a paper accepted for publication in          #
# Acta Crystallographica Section E. It conforms to the requirements of       #
# Notes for Authors for Acta Crystallographica Section E, and has been       #
# peer reviewed under the auspices of the IUCr Commission on Journals.       #
#                                                                            #
# Full details of the Crystallographic Information File format               #
# are given in the paper "The Crystallographic Information File (CIF):       #
# a New Standard Archive File for Crystallography" by S. R. Hall, F. H.      #
# Allen and I. D. Brown [Acta Cryst. (1991), A47, 655-685].                  #
#                                                                            #
# The current version of the core CIF dictionary is obtainable from          #
# ftp://ftp.iucr.org/pub/cif_core.dic.                                       #
#                                                                            #
# Software is freely available for graphical display of the structure(s)     #
# in this CIF. For information consult the CIF software page                 #
# http://www.iucr.org/resources/cif/software.                                #
#                                                                            #
# This file may be used for bona fide research purposes within the           #
# scientific community so long as proper attribution is given to the journal # 
# article from which it was obtained.                                        #
#                                                                            #
##############################################################################
data_I
_audit_creation_method     SHELXL-97
_chemical_name_systematic
;
<i>endo</i>,<i>endo</i>-Tetracyclo[6.2.1.1^3,6^.0^2,7^]dodeca-
9-en-<i>anti</i>-11-yl 4-bromobenzoate
;
_chemical_name_common     ?
_chemical_formula_moiety     'C19 H19 Br O2'
_chemical_formula_sum     'C19 H19 Br O2'
_chemical_formula_iupac     'C19 H19 Br O2'
_chemical_formula_weight     359.25
_chemical_melting_point     ?
_chemical_melting_point_gt     409.5
_chemical_melting_point_lt     410.5
_symmetry_cell_setting     monoclinic
_symmetry_space_group_name_H-M     'P 21/c'
_symmetry_space_group_name_Hall     '-P 2ybc'
loop_
    _symmetry_equiv_pos_as_xyz
    'x, y, z'
    '-x, y+1/2, -z+1/2'
    '-x, -y, -z'
    'x, -y-1/2, z-1/2'
_cell_length_a     13.2569(2)
_cell_length_b     10.5045(2)
_cell_length_c     12.2039(2)
_cell_angle_alpha     90.00
_cell_angle_beta     116.0122(9)
_cell_angle_gamma     90.00
_cell_volume     1527.32(4)
_cell_formula_units_Z     4
_cell_measurement_reflns_used     3686
_cell_measurement_theta_min     1.018
_cell_measurement_theta_max     27.485
_cell_measurement_temperature     150.0(10)
_exptl_crystal_description     plate
_exptl_crystal_colour     colourless
_exptl_crystal_size_max     0.23
_exptl_crystal_size_mid     0.20
_exptl_crystal_size_min     0.13
_exptl_crystal_density_diffrn     1.562
_exptl_crystal_density_meas     ?
_exptl_crystal_density_method     'not measured'
_exptl_crystal_F_000     736
_exptl_absorpt_coefficient_mu     2.696
_exptl_absorpt_correction_type     multi-scan
_exptl_absorpt_process_details     '(DENZO-SMN; Otwinowski & Minor, 1997)'
_exptl_absorpt_correction_T_min     0.5760
_exptl_absorpt_correction_T_max     0.7207
_exptl_special_details
;
The program <i>DENZO-SMN</i> (Otwinowski & Minor, 1997) uses a scaling algorithm
which effectively corrects for absorption effects. High redundancy data were
used in the scaling program hence the 'multi-scan' code word was used. No
transmission coefficients are available from the program (only scale factors
for each frame). The scale factors in the experimental table are calculated
from the 'size' command in the <i>SHELXL-97</i> input file.
;
_diffrn_ambient_temperature     150.0(10)
_diffrn_radiation_type     MoK\a
_diffrn_radiation_wavelength     0.71073
_diffrn_radiation_source     'fine-focus sealed tube'
_diffrn_radiation_monochromator     graphite
_diffrn_measurement_device_type     'Nonius KappaCCD'
_diffrn_measurement_method     'Phi and Omega scan'
_diffrn_detector_area_resol_mean     ?
_diffrn_reflns_number     6702
_diffrn_reflns_av_R_equivalents     0.0213
_diffrn_reflns_av_sigmaI/netI     0.0297
_diffrn_reflns_theta_min     2.58
_diffrn_reflns_theta_max     27.49
_diffrn_reflns_theta_full     27.49
_diffrn_measured_fraction_theta_max     0.999
_diffrn_measured_fraction_theta_full     0.999
_diffrn_reflns_limit_h_min     -17
_diffrn_reflns_limit_h_max     17
_diffrn_reflns_limit_k_min     -13
_diffrn_reflns_limit_k_max     13
_diffrn_reflns_limit_l_min     -15
_diffrn_reflns_limit_l_max     15
_diffrn_standards_number     ?
_diffrn_standards_interval_count     ?
_diffrn_standards_interval_time     ?
_diffrn_standards_decay_%     ?
_refine_special_details
;
Refinement of <i>F</i>^2^ against ALL reflections. The weighted <i>R</i>-factor
<i>wR</i> and goodness of fit <i>S</i> are based on <i>F</i>^2^, conventional
<i>R</i>-factors <i>R</i> are based on <i>F</i>, with <i>F</i> set to zero for
negative <i>F</i>^2^. The threshold expression of <i>F</i>^2^
>\s2(<i>F</i>^2^) is used only for calculating <i>R</i>-factors(gt)
<i>etc</i>. and is not relevant to the choice of reflections for refinement.
<i>R</i>-factors based on <i>F</i>^2^ are statistically about twice as large
as those based on <i>F</i>, and <i>R</i>- factors based on ALL data will be
even larger.
;
_reflns_number_total     3500
_reflns_number_gt     2700
_reflns_threshold_expression     I>2\s(I)
_refine_ls_structure_factor_coef     Fsqd
_refine_ls_matrix_type     full
_refine_ls_R_factor_all     0.0452
_refine_ls_R_factor_gt     0.0276
_refine_ls_wR_factor_gt     0.0577
_refine_ls_wR_factor_ref     0.0632
_refine_ls_goodness_of_fit_ref     1.029
_refine_ls_restrained_S_all     1.029
_refine_ls_number_reflns     3500
_refine_ls_number_parameters     276
_refine_ls_number_restraints     0
_refine_ls_hydrogen_treatment     refall
_refine_ls_weighting_scheme     calc
_refine_ls_weighting_details
         'calc w=1/[\s^2^(Fo^2^)+(0.0223P)^2^+0.8628P] where P=(Fo^2^+2Fc^2^)/3'
_atom_sites_solution_hydrogens     geom
_atom_sites_solution_primary     direct
_atom_sites_solution_secondary     difmap
_refine_ls_shift/su_max     0.001
_refine_ls_shift/su_mean     0.000
_refine_diff_density_max     0.397
_refine_diff_density_min     -0.457
_refine_ls_extinction_method     '<i>SHELXL97</i> (Sheldrick, 2008)'
_refine_ls_extinction_coef     0.0021(3)
_refine_ls_extinction_expression
                                  'Fc^*^=kFc[1+0.001xFc^2^\l^3^/sin(2\q)]^-1/4^'
loop_
    _atom_type_symbol
    _atom_type_description
    _atom_type_scat_dispersion_real
    _atom_type_scat_dispersion_imag
    _atom_type_scat_source
    'C' 'C' 0.0033 0.0016
                         'International Tables Vol C Tables 4.2.6.8 and 6.1.1.4'
    'H' 'H' 0.0000 0.0000
                         'International Tables Vol C Tables 4.2.6.8 and 6.1.1.4'
    'O' 'O' 0.0106 0.0060
                         'International Tables Vol C Tables 4.2.6.8 and 6.1.1.4'
    'Br' 'Br' -0.2901 2.4595
                         'International Tables Vol C Tables 4.2.6.8 and 6.1.1.4'
_computing_data_collection     '<i>COLLECT</i> (Nonius, 1998)'
_computing_cell_refinement     '<i>DENZO-SMN</i> (Otwinowski & Minor, 1997)'
_computing_data_reduction     '<i>DENZO-SMN</i> (Otwinowski & Minor, 1997)'
_computing_structure_solution     '<i>SIR97</i> (Altomare <i>et al.</i>, 1999)'
_computing_structure_refinement     '<i>SHELXL97</i> (Sheldrick, 2008)'
_computing_molecular_graphics
;
<i>WinGX</i> (Farrugia, 2012), <i>ORTEP-3</i> (Farrugia, 2012)
and
<i>PLATON</i> (Spek, 2009)
;
_computing_publication_material
;
<i>Mercury</i> (Macrae <i>et al.</i>, 2008) and <i>publCIF</i> (Westrip,
2010)
;
loop_
    _atom_site_type_symbol
    _atom_site_label
    _atom_site_fract_x
    _atom_site_fract_y
    _atom_site_fract_z
    _atom_site_U_iso_or_equiv
    _atom_site_adp_type
    _atom_site_calc_flag
    _atom_site_refinement_flags
    _atom_site_occupancy
    _atom_site_symmetry_multiplicity
    _atom_site_disorder_assembly
    _atom_site_disorder_group
    Br Br1 0.398775(17) 0.50046(2) 0.33147(2) 0.03521(8) Uani d . 1 1 . .
    O O1 0.39056(11) -0.15520(13) 0.34637(12) 0.0279(3) Uani d . 1 1 . .
    O O2 0.29976(11) -0.10151(12) 0.45837(12) 0.0242(3) Uani d . 1 1 . .
    C C1 0.22157(16) -0.24807(18) 0.55731(16) 0.0229(4) Uani d . 1 1 . .
    C C2 0.11279(15) -0.16903(17) 0.48370(16) 0.0206(4) Uani d . 1 1 . .
    C C3 -0.00178(16) -0.18682(18) 0.48681(17) 0.0247(4) Uani d . 1 1 . .
    C C4 -0.04236(18) -0.3253(2) 0.47273(18) 0.0271(4) Uani d . 1 1 . .
    C C5 -0.06898(17) -0.3574(2) 0.33847(18) 0.0263(4) Uani d . 1 1 . .
    C C6 -0.04154(16) -0.23344(18) 0.29110(17) 0.0242(4) Uani d . 1 1 . .
    C C7 0.08449(15) -0.20150(17) 0.34772(16) 0.0202(4) Uani d . 1 1 . .
    C C8 0.17988(15) -0.29568(18) 0.36060(17) 0.0215(4) Uani d . 1 1 . .
    C C9 0.17465(16) -0.41722(18) 0.42422(18) 0.0245(4) Uani d . 1 1 . .
    C C10 0.19923(16) -0.38922(18) 0.53953(18) 0.0256(4) Uani d . 1 1 . .
    C C11 0.27888(16) -0.23479(17) 0.47187(17) 0.0224(4) Uani d . 1 1 . .
    C C12 -0.07986(17) -0.1352(2) 0.35926(19) 0.0283(4) Uani d . 1 1 . .
    C C13 0.35672(14) -0.07544(18) 0.39376(16) 0.0220(4) Uani d . 1 1 . .
    C C14 0.37096(14) 0.06479(18) 0.38565(16) 0.0205(4) Uani d . 1 1 . .
    C C15 0.41471(16) 0.1085(2) 0.30735(18) 0.0270(4) Uani d . 1 1 . .
    C C16 0.42547(16) 0.2376(2) 0.29232(18) 0.0282(4) Uani d . 1 1 . .
    C C17 0.39139(15) 0.32290(19) 0.35609(17) 0.0251(4) Uani d . 1 1 . .
    C C18 0.35028(16) 0.28140(19) 0.43685(18) 0.0256(4) Uani d . 1 1 . .
    C C19 0.33979(16) 0.15274(19) 0.45069(17) 0.0235(4) Uani d . 1 1 . .
    H H1 0.2663(16) -0.2218(18) 0.6399(18) 0.023(5) Uiso d . 1 1 . .
    H H2 0.1343(15) -0.0796(19) 0.4998(16) 0.017(5) Uiso d . 1 1 . .
    H H3 -0.0063(16) -0.143(2) 0.5549(18) 0.026(5) Uiso d . 1 1 . .
    H H4A -0.1142(19) -0.326(2) 0.4858(19) 0.038(6) Uiso d . 1 1 . .
    H H4B 0.0117(17) -0.381(2) 0.5314(18) 0.025(5) Uiso d . 1 1 . .
    H H5A -0.1481(19) -0.375(2) 0.2916(19) 0.032(6) Uiso d . 1 1 . .
    H H5B -0.0256(18) -0.431(2) 0.3317(19) 0.033(6) Uiso d . 1 1 . .
    H H6 -0.0785(18) -0.225(2) 0.203(2) 0.034(6) Uiso d . 1 1 . .
    H H7 0.0949(16) -0.1252(19) 0.3064(17) 0.021(5) Uiso d . 1 1 . .
    H H8 0.1927(17) -0.3042(19) 0.2898(19) 0.030(5) Uiso d . 1 1 . .
    H H9 0.1568(18) -0.498(2) 0.3870(19) 0.032(6) Uiso d . 1 1 . .
    H H10 0.1999(19) -0.444(2) 0.601(2) 0.039(6) Uiso d . 1 1 . .
    H H11 0.3488(18) -0.279(2) 0.4991(18) 0.030(6) Uiso d . 1 1 . .
    H H12A -0.1611(19) -0.143(2) 0.3404(19) 0.035(6) Uiso d . 1 1 . .
    H H12B -0.0617(18) -0.050(2) 0.3443(18) 0.030(5) Uiso d . 1 1 . .
    H H15 0.4371(18) 0.046(2) 0.2652(19) 0.031(6) Uiso d . 1 1 . .
    H H16 0.4559(18) 0.268(2) 0.2405(19) 0.031(6) Uiso d . 1 1 . .
    H H18 0.3300(17) 0.338(2) 0.4785(19) 0.029(6) Uiso d . 1 1 . .
    H H19 0.3133(16) 0.1248(19) 0.5017(18) 0.022(5) Uiso d . 1 1 . .
loop_
    _atom_site_aniso_label
    _atom_site_aniso_U_11
    _atom_site_aniso_U_22
    _atom_site_aniso_U_33
    _atom_site_aniso_U_12
    _atom_site_aniso_U_13
    _atom_site_aniso_U_23
    Br1 0.03566(13) 0.02801(12) 0.04882(14) 0.00147(9) 0.02486(10) 0.01104(10)
    O1 0.0274(7) 0.0271(8) 0.0316(8) -0.0003(6) 0.0152(6) -0.0057(6)
    O2 0.0253(7) 0.0204(7) 0.0312(7) -0.0038(5) 0.0163(6) -0.0024(5)
    C1 0.0270(10) 0.0230(10) 0.0163(9) -0.0028(8) 0.0072(8) -0.0019(7)
    C2 0.0246(9) 0.0169(9) 0.0204(9) -0.0021(7) 0.0101(7) -0.0015(7)
    C3 0.0284(10) 0.0245(10) 0.0245(10) -0.0017(9) 0.0147(8) -0.0039(8)
    C4 0.0296(10) 0.0272(11) 0.0270(10) -0.0055(9) 0.0146(8) 0.0000(8)
    C5 0.0240(10) 0.0263(11) 0.0257(10) -0.0058(9) 0.0081(8) -0.0034(8)
    C6 0.0244(10) 0.0255(10) 0.0192(9) -0.0008(8) 0.0064(8) 0.0031(7)
    C7 0.0243(9) 0.0181(9) 0.0188(9) -0.0002(7) 0.0101(7) 0.0029(7)
    C8 0.0261(10) 0.0205(9) 0.0202(9) -0.0001(8) 0.0123(8) -0.0012(7)
    C9 0.0261(10) 0.0176(9) 0.0290(10) -0.0005(8) 0.0114(8) -0.0024(8)
    C10 0.0272(10) 0.0209(10) 0.0263(10) 0.0004(8) 0.0096(8) 0.0058(8)
    C11 0.0240(10) 0.0169(9) 0.0263(10) -0.0008(8) 0.0111(8) -0.0006(7)
    C12 0.0248(11) 0.0252(11) 0.0342(11) 0.0011(8) 0.0124(9) 0.0016(9)
    C13 0.0153(9) 0.0279(10) 0.0187(9) -0.0018(8) 0.0036(7) -0.0011(8)
    C14 0.0138(9) 0.0263(10) 0.0183(9) -0.0006(7) 0.0043(7) 0.0006(7)
    C15 0.0227(10) 0.0325(12) 0.0291(10) 0.0005(8) 0.0145(8) -0.0027(9)
    C16 0.0248(10) 0.0340(12) 0.0308(11) -0.0016(9) 0.0167(9) 0.0047(9)
    C17 0.0190(9) 0.0261(10) 0.0277(10) 0.0004(8) 0.0080(8) 0.0061(8)
    C18 0.0248(10) 0.0270(11) 0.0274(10) 0.0015(8) 0.0136(8) -0.0002(8)
    C19 0.0230(10) 0.0275(11) 0.0226(9) -0.0017(8) 0.0124(8) 0.0030(8)
_geom_special_details
;
All e.s.d.'s (except the e.s.d. in the dihedral angle between two l.s. planes)
are estimated using the full covariance matrix. The cell e.s.d.'s are taken
into account individually in the estimation of e.s.d.'s in distances, angles
and torsion angles; correlations between e.s.d.'s in cell parameters are only
used when they are defined by crystal symmetry. An approximate (isotropic)
treatment of cell e.s.d.'s is used for estimating e.s.d.'s involving l.s.
planes.
;
loop_
    _geom_bond_atom_site_label_1
    _geom_bond_atom_site_label_2
    _geom_bond_site_symmetry_2
    _geom_bond_distance
    _geom_bond_publ_flag
    Br1 C17 . 1.8986(19) ?
    O1 C13 . 1.211(2) ?
    O2 C13 . 1.338(2) ?
    O2 C11 . 1.450(2) ?
    C1 C10 . 1.509(3) ?
    C1 C11 . 1.542(2) ?
    C1 C2 . 1.562(3) ?
    C1 H1 . 0.96(2) ?
    C2 C3 . 1.547(3) ?
    C2 C7 . 1.570(2) ?
    C2 H2 . 0.977(19) ?
    C3 C4 . 1.534(3) ?
    C3 C12 . 1.541(3) ?
    C3 H3 . 0.98(2) ?
    C4 C5 . 1.554(3) ?
    C4 H4A . 1.03(2) ?
    C4 H4B . 0.96(2) ?
    C5 C6 . 1.532(3) ?
    C5 H5A . 0.97(2) ?
    C5 H5B . 0.98(2) ?
    C6 C7 . 1.539(3) ?
    C6 C12 . 1.545(3) ?
    C6 H6 . 0.97(2) ?
    C7 C8 . 1.558(3) ?
    C7 H7 . 0.989(19) ?
    C8 C9 . 1.512(3) ?
    C8 C11 . 1.553(3) ?
    C8 H8 . 0.96(2) ?
    C9 C10 . 1.331(3) ?
    C9 H9 . 0.95(2) ?
    C10 H10 . 0.94(2) ?
    C11 H11 . 0.96(2) ?
    C12 H12A . 1.00(2) ?
    C12 H12B . 0.96(2) ?
    C13 C14 . 1.494(3) ?
    C14 C19 . 1.393(3) ?
    C14 C15 . 1.395(3) ?
    C15 C16 . 1.384(3) ?
    C15 H15 . 0.96(2) ?
    C16 C17 . 1.386(3) ?
    C16 H16 . 0.94(2) ?
    C17 C18 . 1.389(3) ?
    C18 C19 . 1.377(3) ?
    C18 H18 . 0.90(2) ?
    C19 H19 . 0.89(2) ?
loop_
    _geom_angle_atom_site_label_1
    _geom_angle_atom_site_label_2
    _geom_angle_atom_site_label_3
    _geom_angle_site_symmetry_1
    _geom_angle_site_symmetry_3
    _geom_angle
    _geom_angle_publ_flag
    C13 O2 C11 . . 116.73(14) ?
    C10 C1 C11 . . 96.63(15) ?
    C10 C1 C2 . . 111.48(15) ?
    C11 C1 C2 . . 99.63(14) ?
    C10 C1 H1 . . 115.2(12) ?
    C11 C1 H1 . . 115.1(12) ?
    C2 C1 H1 . . 116.1(12) ?
    C3 C2 C1 . . 126.18(16) ?
    C3 C2 C7 . . 102.57(14) ?
    C1 C2 C7 . . 102.99(14) ?
    C3 C2 H2 . . 108.3(11) ?
    C1 C2 H2 . . 106.3(11) ?
    C7 C2 H2 . . 109.6(11) ?
    C4 C3 C12 . . 100.00(16) ?
    C4 C3 C2 . . 114.30(16) ?
    C12 C3 C2 . . 99.46(15) ?
    C4 C3 H3 . . 113.4(12) ?
    C12 C3 H3 . . 115.3(12) ?
    C2 C3 H3 . . 113.0(12) ?
    C3 C4 C5 . . 103.31(15) ?
    C3 C4 H4A . . 107.0(12) ?
    C5 C4 H4A . . 111.3(12) ?
    C3 C4 H4B . . 112.8(12) ?
    C5 C4 H4B . . 113.7(12) ?
    H4A C4 H4B . . 108.5(16) ?
    C6 C5 C4 . . 103.38(16) ?
    C6 C5 H5A . . 108.5(13) ?
    C4 C5 H5A . . 110.6(12) ?
    C6 C5 H5B . . 112.8(13) ?
    C4 C5 H5B . . 112.8(12) ?
    H5A C5 H5B . . 108.7(18) ?
    C5 C6 C7 . . 113.99(16) ?
    C5 C6 C12 . . 100.17(16) ?
    C7 C6 C12 . . 99.27(15) ?
    C5 C6 H6 . . 114.0(13) ?
    C7 C6 H6 . . 113.5(12) ?
    C12 C6 H6 . . 114.2(13) ?
    C6 C7 C8 . . 125.45(16) ?
    C6 C7 C2 . . 103.35(14) ?
    C8 C7 C2 . . 102.95(14) ?
    C6 C7 H7 . . 108.4(11) ?
    C8 C7 H7 . . 106.1(11) ?
    C2 C7 H7 . . 110.0(11) ?
    C9 C8 C11 . . 96.33(14) ?
    C9 C8 C7 . . 111.72(15) ?
    C11 C8 C7 . . 99.44(14) ?
    C9 C8 H8 . . 116.9(12) ?
    C11 C8 H8 . . 114.3(12) ?
    C7 C8 H8 . . 115.3(12) ?
    C10 C9 C8 . . 108.14(17) ?
    C10 C9 H9 . . 126.9(13) ?
    C8 C9 H9 . . 125.0(13) ?
    C9 C10 C1 . . 108.11(17) ?
    C9 C10 H10 . . 128.1(14) ?
    C1 C10 H10 . . 123.8(14) ?
    O2 C11 C1 . . 109.83(14) ?
    O2 C11 C8 . . 115.36(15) ?
    C1 C11 C8 . . 94.35(14) ?
    O2 C11 H11 . . 107.6(13) ?
    C1 C11 H11 . . 114.3(12) ?
    C8 C11 H11 . . 115.1(13) ?
    C3 C12 C6 . . 94.28(15) ?
    C3 C12 H12A . . 112.4(12) ?
    C6 C12 H12A . . 113.3(12) ?
    C3 C12 H12B . . 113.9(13) ?
    C6 C12 H12B . . 110.4(13) ?
    H12A C12 H12B . . 111.5(18) ?
    O1 C13 O2 . . 124.28(17) ?
    O1 C13 C14 . . 124.53(17) ?
    O2 C13 C14 . . 111.18(16) ?
    C19 C14 C15 . . 119.22(18) ?
    C19 C14 C13 . . 122.57(17) ?
    C15 C14 C13 . . 118.19(17) ?
    C16 C15 C14 . . 120.73(19) ?
    C16 C15 H15 . . 121.7(13) ?
    C14 C15 H15 . . 117.6(13) ?
    C15 C16 C17 . . 118.77(19) ?
    C15 C16 H16 . . 121.4(13) ?
    C17 C16 H16 . . 119.9(13) ?
    C16 C17 C18 . . 121.42(19) ?
    C16 C17 Br1 . . 119.62(15) ?
    C18 C17 Br1 . . 118.95(15) ?
    C19 C18 C17 . . 119.16(19) ?
    C19 C18 H18 . . 120.7(13) ?
    C17 C18 H18 . . 120.1(13) ?
    C18 C19 C14 . . 120.66(18) ?
    C18 C19 H19 . . 120.2(13) ?
    C14 C19 H19 . . 119.1(13) ?
loop_
    _geom_torsion_atom_site_label_1
    _geom_torsion_atom_site_label_2
    _geom_torsion_atom_site_label_3
    _geom_torsion_atom_site_label_4
    _geom_torsion_site_symmetry_1
    _geom_torsion_site_symmetry_2
    _geom_torsion_site_symmetry_3
    _geom_torsion_site_symmetry_4
    _geom_torsion
    _geom_torsion_publ_flag
    C10 C1 C2 C3 . . . . 51.8(2) ?
    C11 C1 C2 C3 . . . . 152.94(17) ?
    C10 C1 C2 C7 . . . . -64.62(18) ?
    C11 C1 C2 C7 . . . . 36.49(16) ?
    C1 C2 C3 C4 . . . . -48.0(2) ?
    C7 C2 C3 C4 . . . . 68.68(19) ?
    C1 C2 C3 C12 . . . . -153.53(17) ?
    C7 C2 C3 C12 . . . . -36.89(17) ?
    C12 C3 C4 C5 . . . . 36.59(19) ?
    C2 C3 C4 C5 . . . . -68.6(2) ?
    C3 C4 C5 C6 . . . . -0.5(2) ?
    C4 C5 C6 C7 . . . . 69.3(2) ?
    C4 C5 C6 C12 . . . . -35.73(19) ?
    C5 C6 C7 C8 . . . . 48.1(2) ?
    C12 C6 C7 C8 . . . . 153.65(17) ?
    C5 C6 C7 C2 . . . . -68.78(19) ?
    C12 C6 C7 C2 . . . . 36.79(17) ?
    C3 C2 C7 C6 . . . . -0.02(17) ?
    C1 C2 C7 C6 . . . . 132.22(15) ?
    C3 C2 C7 C8 . . . . -131.80(15) ?
    C1 C2 C7 C8 . . . . 0.43(17) ?
    C6 C7 C8 C9 . . . . -53.2(2) ?
    C2 C7 C8 C9 . . . . 63.86(18) ?
    C6 C7 C8 C11 . . . . -153.94(16) ?
    C2 C7 C8 C11 . . . . -36.89(16) ?
    C11 C8 C9 C10 . . . . 35.27(19) ?
    C7 C8 C9 C10 . . . . -67.5(2) ?
    C8 C9 C10 C1 . . . . 0.1(2) ?
    C11 C1 C10 C9 . . . . -35.77(19) ?
    C2 C1 C10 C9 . . . . 67.3(2) ?
    C13 O2 C11 C1 . . . . 175.24(15) ?
    C13 O2 C11 C8 . . . . -79.7(2) ?
    C10 C1 C11 O2 . . . . 173.37(14) ?
    C2 C1 C11 O2 . . . . 60.18(17) ?
    C10 C1 C11 C8 . . . . 54.41(15) ?
    C2 C1 C11 C8 . . . . -58.77(15) ?
    C9 C8 C11 O2 . . . . -168.60(15) ?
    C7 C8 C11 O2 . . . . -55.28(18) ?
    C9 C8 C11 C1 . . . . -54.24(15) ?
    C7 C8 C11 C1 . . . . 59.08(15) ?
    C4 C3 C12 C6 . . . . -57.68(17) ?
    C2 C3 C12 C6 . . . . 59.25(16) ?
    C5 C6 C12 C3 . . . . 57.45(17) ?
    C7 C6 C12 C3 . . . . -59.15(16) ?
    C11 O2 C13 O1 . . . . 0.4(2) ?
    C11 O2 C13 C14 . . . . 179.24(14) ?
    O1 C13 C14 C19 . . . . -173.99(17) ?
    O2 C13 C14 C19 . . . . 7.2(2) ?
    O1 C13 C14 C15 . . . . 7.6(3) ?
    O2 C13 C14 C15 . . . . -171.21(16) ?
    C19 C14 C15 C16 . . . . -1.1(3) ?
    C13 C14 C15 C16 . . . . 177.33(17) ?
    C14 C15 C16 C17 . . . . -0.3(3) ?
    C15 C16 C17 C18 . . . . 2.0(3) ?
    C15 C16 C17 Br1 . . . . -177.12(15) ?
    C16 C17 C18 C19 . . . . -2.2(3) ?
    Br1 C17 C18 C19 . . . . 176.96(14) ?
    C17 C18 C19 C14 . . . . 0.6(3) ?
    C15 C14 C19 C18 . . . . 1.0(3) ?
    C13 C14 C19 C18 . . . . -177.42(17) ?
data_global
_journal_date_recd_electronic     2012-11-28
_journal_date_accepted     2012-12-26
_journal_name_full     'Acta Crystallographica, Section E'
_journal_year     2013
_journal_volume     69
_journal_issue      2
_journal_page_first     o202
_journal_page_last     o203
_journal_paper_category     QO
_journal_paper_doi     10.1107/S1600536812051902
_journal_coeditor_code     HB7005
_publ_contact_author_name     'Barry A. Lloyd'
_publ_contact_author_address
;
Department of Chemistry
Weber State University
Ogden, Utah 84408-2503
USA
;
_publ_contact_author_email     'blloyd@weber.edu'
_publ_contact_author_fax     '801-626-8841?'
_publ_contact_author_phone     '801-392-1545?'
_publ_section_title
;\
<i>endo</i>,<i>endo</i>-Tetracyclo[6.2.1.1^3,6^.0^2,7^]dodeca-9-en-<i>anti</i>-\
11-yl 4-bromobenzoate
;
loop_
    _publ_author_name
    _publ_author_footnote
    _publ_author_address
    'Lloyd, Barry A.' .
;
Chemistry Department
Weber State University
Ogden, Utah 84408-2503
USA
;
    'Arif, Atta M.' .
;
Chemistry Department
University of Utah
Salt Lake City, Utah 84112
USA
;
    'Coots, Robert J.' .
;
Colonial Chemical, Inc.
225 Colonial Drive
South Pittsburg, Tennessee 37380
USA
;
