# Supplementary material for: endo,endo-Tetra­cyclo­[6.2.1.13,6.02,7]dodeca-9-en-anti-11-yl 4-bromo­benzoate
Source: Acta Crystallogr Sect E Struct Rep Online. 2013 Jan 9;69(Pt 2):o202–3. doi: 10.1107/S1600536812051902 (PMC3569263; doi:10.1107/S1600536812051902)
Supplement: Supplementary file 2 [file e-69-0o202-Isup2.hkl]

# 
# h,k,l, Fc-squared, Fo-squared, sigma(Fo-squared) and status flag 
# 
data_I
_shelx_title '8-OPBB @150K Clrless Plate Monoclinic P21/c 2/7/2011 SHELXL97' 
_shelx_refln_list_code          4 
_shelx_F_calc_maximum      306.71 
_exptl_crystal_F_000       736.00 
_reflns_d_resolution_high  0.7698 
 
loop_ 
 _symmetry_equiv_pos_as_xyz 
 'x, y, z' 
 '-x, y+1/2, -z+1/2' 
 '-x, -y, -z' 
 'x, -y-1/2, z-1/2' 
 
_cell_length_a    13.2569 
_cell_length_b    10.5045 
_cell_length_c    12.2039 
_cell_angle_alpha  90.000 
_cell_angle_beta  116.012 
_cell_angle_gamma  90.000 
 
_shelx_F_squared_multiplier     1.000 
 
loop_ 
 _refln_index_h 
 _refln_index_k 
 _refln_index_l 
 _refln_F_squared_calc 
 _refln_F_squared_meas 
 _refln_F_squared_sigma 
 _refln_observed_status 
   2   0   0     1806.59     1808.98     26.72 o 
   3   0   0    17661.81    18061.04    260.20 o 
   4   0   0    28169.12    28383.97    401.98 o 
   5   0   0    20509.44    20773.04    299.76 o 
   6   0   0     5651.55     5708.03     88.21 o 
   7   0   0       47.29       73.07      6.64 o 
   8   0   0       37.62       42.51      6.64 o 
   9   0   0     4362.55     4456.59     85.29 o 
  10   0   0     4295.37     4285.92     77.27 o 
  11   0   0      281.88      329.53     14.62 o 
  12   0   0       67.34       58.46      9.30 o 
  13   0   0       46.29       53.14      9.30 o 
  14   0   0      169.32      191.33     13.29 o 
  15   0   0      292.23      272.39     19.93 o 
   1   1   0     2907.58     2890.36    114.28 o 
   2   1   0     4019.68     4122.96     67.15 o 
   3   1   0    12861.09    12904.13    131.89 o 
   4   1   0     2004.59     2002.92     24.01 o 
   5   1   0      643.99      672.12     10.34 o 
   6   1   0      796.19      886.69     13.06 o 
   7   1   0      325.36      339.67      7.95 o 
   8   1   0       29.15       45.36     11.29 o 
   9   1   0      307.68      293.77      8.46 o 
  10   1   0      282.04      287.72     10.63 o 
  11   1   0      673.47      708.92     13.60 o 
  12   1   0       28.53       31.09      4.15 o 
  13   1   0        0.45        3.32      3.76 o 
  14   1   0       74.38       44.26     13.40 o 
  15   1   0        8.14      -20.96     34.54 o 
   0   2   0     1142.16     1184.15     20.81 o 
   1   2   0    19987.87    19833.83    202.26 o 
   2   2   0      112.18      110.44      3.99 o 
   3   2   0       71.06       73.75      3.19 o 
   4   2   0     8633.40     8458.12     93.96 o 
   5   2   0     6559.77     6353.96     73.75 o 
   6   2   0     1573.23     1466.90     27.94 o 
   7   2   0      498.64      489.11      9.97 o 
   8   2   0      761.66      754.96     12.76 o 
   9   2   0     2455.23     2443.05     31.76 o 
  10   2   0     1902.79     1903.09     25.19 o 
  11   2   0      781.14      735.41     10.78 o 
  12   2   0       11.33        8.77      8.84 o 
  13   2   0      314.17      347.18     45.84 o 
  14   2   0      416.82      458.36     25.91 o 
  15   2   0      227.67      227.14     27.00 o 
   1   3   0      119.49      114.11      6.64 o 
   2   3   0      580.96      534.62      7.52 o 
   3   3   0       24.66       28.15      2.82 o 
   4   3   0        8.68        7.09      2.38 o 
   5   3   0      430.89      432.83      7.85 o 
   6   3   0        6.36        9.30      4.65 o 
   7   3   0      929.36      990.43     14.01 o 
   8   3   0      101.58      100.26      5.98 o 
   9   3   0       10.71        8.82      3.32 o 
  10   3   0       93.73       90.80     15.28 o 
  11   3   0       13.49       12.95      9.96 o 
  12   3   0       57.49       72.78     10.57 o 
  13   3   0        3.16       10.02     11.27 o 
  14   3   0       18.57       23.75     14.68 o 
  15   3   0       26.86       35.97     37.20 o 
   0   4   0     2490.40     2490.03     41.30 o 
   1   4   0     7767.02     7638.16     86.78 o 
   2   4   0      479.72      493.03     18.61 o 
   3   4   0      182.61      159.26      4.15 o 
   4   4   0     1060.98      986.14     13.42 o 
   5   4   0     7069.14     6886.49     74.73 o 
   6   4   0     3411.56     3455.69     39.90 o 
   7   4   0      523.26      531.92      9.57 o 
   8   4   0      784.35      841.49     13.03 o 
   9   4   0     1166.60     1172.98     18.41 o 
  10   4   0      633.41      603.76     19.94 o 
  11   4   0      787.58      817.89     22.04 o 
  12   4   0        6.92        9.80     10.25 o 
  13   4   0        3.43        6.09     11.76 o 
  14   4   0      229.36      210.97     26.57 o 
   1   5   0      689.45      747.40     12.46 o 
   2   5   0      534.25      607.78     13.29 o 
   3   5   0      685.05      785.72     11.28 o 
   4   5   0      433.05      494.54      8.46 o 
   5   5   0       53.86       62.98      4.42 o 
   6   5   0        1.21       -1.81      4.61 o 
   7   5   0      159.27      167.66      7.31 o 
   8   5   0       68.30       79.16      6.64 o 
   9   5   0       54.11       44.26      5.08 o 
  10   5   0       60.80       55.71      8.52 o 
  11   5   0      207.49      194.30     23.92 o 
  12   5   0       18.04       31.98     11.45 o 
  13   5   0        2.72       17.76     16.61 o 
  14   5   0        6.02       20.64     49.16 o 
   0   6   0     4193.23     4002.47     68.48 o 
   1   6   0     1564.52     1419.32     29.27 o 
   2   6   0     4177.63     4338.79     53.72 o 
   3   6   0     1017.94     1046.85     16.27 o 
   4   6   0     6167.26     6141.28     71.45 o 
   5   6   0     3517.79     3338.32     43.09 o 
   6   6   0     2985.78     2982.56     42.81 o 
   7   6   0       69.04       60.16      5.81 o 
   8   6   0     1086.50     1072.87     19.50 o 
   9   6   0     1118.43     1164.06     20.54 o 
  10   6   0     1980.28     2059.25     43.89 o 
  11   6   0      777.38      686.61     29.24 o 
  12   6   0      190.66      194.81     19.80 o 
  13   6   0      360.60      380.14     28.27 o 
   1   7   0      519.82      584.06     11.27 o 
   2   7   0       47.76       44.20      5.41 o 
   3   7   0     1493.31     1431.97     22.68 o 
   4   7   0      129.06      126.33      7.31 o 
   5   7   0        9.61       16.55      5.10 o 
   6   7   0       55.27       65.61      6.05 o 
   7   7   0      200.11      195.64     13.95 o 
   8   7   0        0.05        6.95      4.86 o 
   9   7   0       17.42       27.76     13.29 o 
  10   7   0       51.02       36.93     20.59 o 
  11   7   0      158.76      165.90     19.49 o 
  12   7   0       14.57       13.06     34.54 o 
  13   7   0       85.61       74.42     22.33 o 
   0   8   0     3814.55     3808.29     70.05 o 
   1   8   0     2993.75     3023.32     53.25 o 
   2   8   0       39.57       29.65      6.63 o 
   3   8   0      173.91      178.81      8.03 o 
   4   8   0      724.02      739.02     14.55 o 
   5   8   0     1693.50     1682.26     26.60 o 
   6   8   0     2977.47     2952.00     48.26 o 
   7   8   0      207.94      207.81      9.23 o 
   8   8   0       40.91       30.79      6.13 o 
   9   8   0      667.20      682.61     51.17 o 
  10   8   0      909.54      891.51     85.07 o 
  11   8   0     1135.57     1225.52     45.30 o 
  12   8   0       26.90        6.89     19.59 o 
   1   9   0      184.04      205.67      9.30 o 
   2   9   0      439.68      480.23     12.47 o 
   3   9   0      180.83      165.62      8.84 o 
   4   9   0      149.20      158.86      8.84 o 
   5   9   0       16.52       21.66      7.97 o 
   6   9   0       12.02        4.09      7.31 o 
   7   9   0      306.92      318.29     31.23 o 
   8   9   0       58.85       48.97     14.61 o 
   9   9   0      128.14      145.21     14.93 o 
  10   9   0       93.26      116.86     22.59 o 
  11   9   0      225.32      197.37     47.17 o 
   0  10   0     1809.53     1893.43     45.94 o 
   1  10   0      910.34      994.47     32.57 o 
   2  10   0       41.14       32.88      8.64 o 
   3  10   0       27.29       38.50     13.29 o 
   4  10   0      804.15      892.57     20.90 o 
   5  10   0     1528.69     1596.64     31.22 o 
   6  10   0      199.85      184.06     14.62 o 
   7  10   0      330.03      308.74     25.91 o 
   8  10   0        3.63        8.93     12.47 o 
   9  10   0      519.68      540.08     69.10 o 
  10  10   0     1028.02      886.94     46.97 o 
   1  11   0       12.66       16.09     14.61 o 
   2  11   0       31.20       52.88      7.40 o 
   3  11   0        9.33        2.27      9.96 o 
   4  11   0       37.83       26.20      8.67 o 
   5  11   0       10.91       20.94     11.29 o 
   6  11   0       12.41        7.37     10.38 o 
   7  11   0      163.10      203.90     91.01 o 
   8  11   0        0.04       14.91     16.60 o 
   9  11   0       73.55        2.73     26.66 o 
   0  12   0     2058.70     2173.86    174.22 o 
   1  12   0      947.49      931.25     60.48 o 
   2  12   0       36.96       15.94      7.52 o 
   3  12   0      212.02      241.82     13.29 o 
   4  12   0      680.53      711.15     24.84 o 
   5  12   0     1061.57     1144.87     67.13 o 
   6  12   0      353.43      300.10     29.74 o 
   7  12   0      119.13       93.19     23.23 o 
   1  13   0      128.54       73.20     18.46 o 
   2  13   0        1.25      -16.91     16.91 o 
   3  13   0       14.09        5.50     51.15 o 
   4  13   0       36.57       57.11     31.10 o 
 -15   1   1      479.19      475.54     42.52 o 
 -14   1   1       90.83       69.56     10.21 o 
 -13   1   1     1005.55      987.19     39.21 o 
 -12   1   1     1607.51     1569.56     61.17 o 
 -11   1   1     2006.00     2011.89     25.85 o 
 -10   1   1      669.00      692.68     10.78 o 
  -9   1   1       30.53       25.31      2.82 o 
  -8   1   1     3888.27     3890.10     42.91 o 
  -7   1   1     3353.55     3261.17     34.16 o 
  -6   1   1     4121.88     3902.81     41.04 o 
  -5   1   1     7414.08     7094.92     70.59 o 
  -4   1   1     2247.39     2379.49     72.01 o 
  -3   1   1    13499.28    13376.11    146.60 o 
  -2   1   1     4360.03     4322.86     52.34 o 
  -1   1   1     1850.32     1769.41     28.29 o 
   0   1   1      223.80      237.87      9.97 o 
   1   1   1      544.30      546.26      7.01 o 
   2   1   1     1343.96     1271.51     21.32 o 
   3   1   1      208.11      175.43      4.15 o 
   4   1   1     4688.50     4391.39     45.66 o 
   5   1   1     4864.35     4894.15     53.84 o 
   6   1   1       59.27       51.95      4.70 o 
   7   1   1     1851.29     1688.04     23.47 o 
   8   1   1     1871.89     1834.27     26.70 o 
   9   1   1     2843.60     2857.57     42.82 o 
  10   1   1      178.58      190.00      8.89 o 
  11   1   1        5.42        2.30     14.61 o 
  12   1   1      456.56      473.23     13.60 o 
  13   1   1      713.94      727.04     16.92 o 
  14   1   1      618.89      583.78     21.71 o 
 -15   2   1        1.51      -14.09     14.09 o 
 -14   2   1        0.97       16.87     10.06 o 
 -13   2   1        3.72       -1.90      9.05 o 
 -12   2   1      279.99      283.93     13.48 o 
 -11   2   1      338.58      347.76     12.81 o 
 -10   2   1      189.34      186.52     10.25 o 
  -9   2   1       11.64        9.30      4.61 o 
  -8   2   1      722.01      738.83     19.28 o 
  -7   2   1     1322.02     1414.28     21.90 o 
  -6   2   1     1131.48     1276.85     38.57 o 
  -5   2   1        0.69        0.50      3.42 o 
  -4   2   1     1817.64     1768.59     20.37 o 
  -3   2   1     3523.14     3551.10     40.80 o 
  -2   2   1      448.08      459.20      7.01 o 
  -1   2   1       96.59       83.80      2.82 o 
   0   2   1      351.40      404.30      6.58 o 
   1   2   1      183.83      212.65      4.70 o 
   2   2   1      438.71      482.28      7.00 o 
   3   2   1       45.14       46.69      3.19 o 
   4   2   1     4609.10     4766.88     59.04 o 
   5   2   1      396.71      430.65      8.46 o 
   6   2   1       74.33       77.43      5.31 o 
   7   2   1       57.68       71.82      7.31 o 
   8   2   1        8.57       17.15      5.10 o 
   9   2   1       68.57       66.75      6.05 o 
  10   2   1       58.15       70.77     10.63 o 
  11   2   1       68.30       71.55     11.96 o 
  12   2   1        2.89        7.37      6.64 o 
  13   2   1      223.91      227.39     13.95 o 
  14   2   1       29.43        0.66     15.03 o 
 -15   3   1      142.44      155.93     19.66 o 
 -14   3   1       29.98       35.69     12.47 o 
 -13   3   1      173.66      173.75     15.94 o 
 -12   3   1     2567.40     2599.17     85.81 o 
 -11   3   1     1101.15     1119.17     25.31 o 
 -10   3   1     1625.76     1583.10     54.53 o 
  -9   3   1      809.74      805.74     24.59 o 
  -8   3   1      913.75      908.81     17.58 o 
  -7   3   1    10563.07    10721.98    139.48 o 
  -6   3   1     5909.02     5760.12     65.87 o 
  -5   3   1      178.82      134.68      9.97 o 
  -4   3   1       60.75       60.27      3.19 o 
  -3   3   1     6032.75     6096.55     65.60 o 
  -2   3   1    14166.20    14273.33    139.93 o 
  -1   3   1    10392.81    10189.34    112.55 o 
   0   3   1     7413.48     7317.45     83.34 o 
   1   3   1      757.86      785.87     11.31 o 
   2   3   1     5161.07     5037.39     58.70 o 
   3   3   1    17231.08    16891.15    182.41 o 
   4   3   1     5477.34     5242.47     57.49 o 
   5   3   1      599.81      566.04      9.84 o 
   6   3   1       20.44        9.96      3.42 o 
   7   3   1     1330.65     1274.46     17.47 o 
   8   3   1     4353.22     4307.96     49.51 o 
   9   3   1     1129.99     1148.31     19.68 o 
  10   3   1     1173.86     1181.56     19.68 o 
  11   3   1       70.25       85.23      5.41 o 
  12   3   1      279.39      270.98     15.94 o 
  13   3   1      799.80      850.27     31.19 o 
  14   3   1      272.88      287.98     45.18 o 
 -15   4   1       31.75       24.16     38.53 o 
 -14   4   1       41.29       -2.42     55.14 o 
 -13   4   1       96.12       96.62     15.28 o 
 -12   4   1        3.70       30.73     21.26 o 
 -11   4   1       69.16       43.87     10.63 o 
 -10   4   1        1.00       -2.44      9.96 o 
  -9   4   1       95.49       87.31      7.85 o 
  -8   4   1      360.64      401.75     12.19 o 
  -7   4   1      501.31      544.91     16.61 o 
  -6   4   1        0.13        0.50      3.88 o 
  -5   4   1      341.25      361.88     13.95 o 
  -4   4   1      920.46      941.83     12.77 o 
  -3   4   1     3234.98     3505.23     39.41 o 
  -2   4   1     1500.02     1560.04     18.75 o 
  -1   4   1      322.90      353.21      7.00 o 
   0   4   1     1017.24     1045.34     14.70 o 
   1   4   1     1602.58     1705.88     21.75 o 
   2   4   1       77.53      103.39      4.42 o 
   3   4   1      605.18      620.18      9.40 o 
   4   4   1      295.90      320.29      7.31 o 
   5   4   1       31.82       32.82      4.42 o 
   6   4   1     1176.35     1200.58     16.92 o 
   7   4   1      276.49      301.30      7.62 o 
   8   4   1       42.06       36.42      4.42 o 
   9   4   1       82.70       82.91      5.41 o 
  10   4   1      235.00      254.20      7.85 o 
  11   4   1       90.48       95.00      8.64 o 
  12   4   1        0.03        2.76     21.26 o 
  13   4   1       40.75       37.62     19.26 o 
  14   4   1       16.71       25.01     30.17 o 
 -14   5   1       36.55       42.85     36.54 o 
 -13   5   1      181.89      177.50     27.24 o 
 -12   5   1      536.67      552.74     55.15 o 
 -11   5   1     2353.39     2435.29     65.85 o 
 -10   5   1      170.48      172.77     10.70 o 
  -9   5   1      136.45      128.94     16.61 o 
  -8   5   1     2503.81     2505.03     34.62 o 
  -7   5   1     2392.04     2303.17     34.21 o 
  -6   5   1     5539.50     5460.81     65.41 o 
  -5   5   1     1285.34     1295.15     23.94 o 
  -4   5   1       27.49       36.84      3.76 o 
  -3   5   1      773.67      725.00     11.16 o 
  -2   5   1     9211.74     9178.29     98.64 o 
  -1   5   1    20619.98    21637.33    325.98 o 
   0   5   1     3266.79     3318.56     39.40 o 
   1   5   1        2.01       10.63      4.15 o 
   2   5   1     8066.31     8264.84     87.73 o 
   3   5   1    11973.45    12103.91    143.44 o 
   4   5   1     8697.45     8648.66     99.11 o 
   5   5   1      133.08      135.99     11.29 o 
   6   5   1      745.22      766.10     19.94 o 
   7   5   1     1521.20     1551.77     21.90 o 
   8   5   1     2718.24     2675.06     35.69 o 
   9   5   1     1740.83     1698.08     25.34 o 
  10   5   1       45.52       53.99      5.41 o 
  11   5   1       16.38       29.71     10.42 o 
  12   5   1      595.98      630.08     48.51 o 
  13   5   1      372.17      354.15     30.56 o 
 -14   6   1       20.38       -0.20     18.89 o 
 -13   6   1        4.56        4.80     14.57 o 
 -12   6   1      112.99       89.81     43.84 o 
 -11   6   1      124.32      129.62     12.10 o 
 -10   6   1       26.45       35.42      9.23 o 
  -9   6   1        8.89       21.85     13.29 o 
  -8   6   1      198.91      186.66     37.87 o 
  -7   6   1       65.35       63.77      6.34 o 
  -6   6   1        3.46       -1.59      4.42 o 
  -5   6   1       64.80       65.15      5.31 o 
  -4   6   1       59.55       50.80      4.70 o 
  -3   6   1      311.26      370.17      8.89 o 
  -2   6   1      377.05      412.41     11.96 o 
  -1   6   1      298.50      328.72      7.85 o 
   0   6   1        6.42       19.78      4.65 o 
   1   6   1        4.75       17.88      4.61 o 
   2   6   1       89.65       94.51      5.10 o 
   3   6   1       91.25      101.90      5.41 o 
   4   6   1       68.15       77.94      5.41 o 
   5   6   1       78.13       67.35      5.63 o 
   6   6   1      115.42      125.01      5.81 o 
   7   6   1        7.51        5.68      4.61 o 
   8   6   1      203.06      215.48      7.85 o 
   9   6   1        0.24        6.64      4.75 o 
  10   6   1       40.17       41.44     18.60 o 
  11   6   1        0.04       14.77     20.59 o 
  12   6   1       23.58       -1.22     16.61 o 
  13   6   1        0.72      -15.36     18.29 o 
 -13   7   1       27.30       -6.05     23.25 o 
 -12   7   1      139.26      151.82     19.93 o 
 -11   7   1      706.36      744.42     29.90 o 
 -10   7   1      433.09      459.90     33.89 o 
  -9   7   1        4.49       10.57      9.30 o 
  -8   7   1      200.15      198.58     15.28 o 
  -7   7   1     4171.14     4122.13     61.17 o 
  -6   7   1     2783.50     2827.11     37.09 o 
  -5   7   1      582.87      584.08     11.72 o 
  -4   7   1      210.39      210.61      7.52 o 
  -3   7   1     1125.50     1149.69     18.80 o 
  -2   7   1     6238.05     6087.81     75.61 o 
  -1   7   1     2900.77     2814.42     36.79 o 
   0   7   1      992.51     1001.37     16.23 o 
   1   7   1       24.25       36.05     11.29 o 
   2   7   1     2050.72     2042.50     40.58 o 
   3   7   1     5490.57     5403.86     61.91 o 
   4   7   1     1104.83     1071.64     16.61 o 
   5   7   1      420.07      418.50     15.28 o 
   6   7   1      141.38      140.26      7.94 o 
   7   7   1     1444.73     1424.51     24.92 o 
   8   7   1     1238.49     1262.89     21.13 o 
   9   7   1     1180.23     1226.51     22.59 o 
  10   7   1      161.43      139.72     15.28 o 
  11   7   1       28.70       32.55     15.93 o 
  12   7   1      460.59      524.33     70.43 o 
 -12   8   1        2.12      -25.69     43.84 o 
 -11   8   1       38.40       20.50     33.88 o 
 -10   8   1       95.25       83.58     17.27 o 
  -9   8   1       84.83       87.22     23.25 o 
  -8   8   1      155.95      169.68     10.08 o 
  -7   8   1       68.24       66.83     14.61 o 
  -6   8   1       87.93       79.45      7.00 o 
  -5   8   1      576.67      597.36     18.61 o 
  -4   8   1     1373.11     1387.65     25.54 o 
  -3   8   1        2.34       -2.66      4.86 o 
  -2   8   1      493.42      484.34     11.27 o 
  -1   8   1      404.16      391.26     10.26 o 
   0   8   1       13.30       18.80      5.63 o 
   1   8   1       78.81      101.51      8.03 o 
   2   8   1      659.58      659.63     15.95 o 
   3   8   1      626.81      658.37     14.98 o 
   4   8   1      223.77      213.24     17.27 o 
   5   8   1      236.45      209.42     11.96 o 
   6   8   1      286.45      320.69     12.66 o 
   7   8   1      128.54      134.09      9.57 o 
   8   8   1       19.99       26.87      8.30 o 
   9   8   1        8.32       -8.60      8.60 o 
  10   8   1       87.59       69.06     12.10 o 
  11   8   1       53.17       52.59     18.83 o 
  12   8   1       22.94       -4.41     35.87 o 
 -12   9   1      398.69      388.55     38.93 o 
 -11   9   1      205.87      257.26     29.19 o 
 -10   9   1      350.93      350.53     36.54 o 
  -9   9   1       15.08       33.21     25.91 o 
  -8   9   1       42.61       23.91      7.97 o 
  -7   9   1      333.29      362.29     18.60 o 
  -6   9   1     1396.60     1407.59     29.39 o 
  -5   9   1     1828.69     1850.57     30.66 o 
  -4   9   1      496.26      500.95     30.57 o 
  -3   9   1     1752.33     1764.70     28.54 o 
  -2   9   1     2218.06     2214.29     33.72 o 
  -1   9   1     2834.52     2799.37     41.23 o 
   0   9   1     1030.22     1046.06     19.91 o 
   1   9   1       72.72       97.78      7.97 o 
   2   9   1     1167.98     1107.76     22.04 o 
   3   9   1     1959.67     1942.08     31.92 o 
   4   9   1     2411.51     2343.38     37.35 o 
   5   9   1      592.61      582.69     16.61 o 
   6   9   1      870.08      877.88     28.58 o 
   7   9   1     1106.16     1118.85     44.53 o 
   8   9   1     1386.79     1375.21     34.50 o 
   9   9   1       12.93        3.00     10.77 o 
  10   9   1       10.19        1.33     15.69 o 
  11   9   1      163.58      151.62     23.00 o 
 -10  10   1      133.95      125.71     25.30 o 
  -9  10   1        0.77      -16.33     41.18 o 
  -8  10   1        6.51       -6.60     42.51 o 
  -7  10   1        0.53        5.80     10.21 o 
  -6  10   1        0.01       -2.79     11.96 o 
  -5  10   1      145.68      114.17     11.72 o 
  -4  10   1       47.12       49.07      7.31 o 
  -3  10   1      241.99      247.93      9.38 o 
  -2  10   1       39.31       33.21      6.20 o 
  -1  10   1      120.26      110.09      7.24 o 
   0  10   1        0.01       -0.44      5.94 o 
   1  10   1      211.04      189.86      9.23 o 
   2  10   1       18.37       31.84     13.95 o 
   3  10   1      292.92      297.13     11.45 o 
   4  10   1       16.31       26.53      7.13 o 
   5  10   1        4.41        4.32      6.84 o 
   6  10   1      117.49      105.00     24.58 o 
   7  10   1      139.04      108.98     18.60 o 
   8  10   1        3.84       -1.70     11.49 o 
   9  10   1       10.24       -9.13     14.68 o 
  -9  11   1       70.56       61.51     22.06 o 
  -8  11   1      673.20      651.30     44.45 o 
  -7  11   1      825.44      827.21     37.19 o 
  -6  11   1     1127.51     1112.05     51.84 o 
  -5  11   1      668.00      701.66     27.29 o 
  -4  11   1      175.23      165.33     15.94 o 
  -3  11   1      918.85      949.53     26.06 o 
  -2  11   1     1520.96     1446.38     51.19 o 
  -1  11   1     1315.67     1283.23     23.39 o 
   0  11   1      487.64      497.84     15.28 o 
   1  11   1       31.59       33.39      7.40 o 
   2  11   1     1064.31     1122.65     87.73 o 
   3  11   1      847.78      789.18     19.52 o 
   4  11   1     1377.16     1307.82     57.83 o 
   5  11   1      268.88      268.81     13.54 o 
   6  11   1        0.51       38.02     58.46 o 
   7  11   1      568.20      570.13     36.65 o 
   8  11   1      409.56      356.58     33.22 o 
  -7  12   1        0.12       -8.50     26.80 o 
  -6  12   1       13.56       16.44     22.59 o 
  -5  12   1       17.94       13.49     61.11 o 
  -4  12   1       81.30      102.83     39.86 o 
  -3  12   1       17.28       22.09     12.09 o 
  -2  12   1        3.80        7.15     11.76 o 
  -1  12   1        5.40       10.53     11.61 o 
   0  12   1        0.28        9.59      6.40 o 
   1  12   1        1.04       -2.25     33.21 o 
   2  12   1        3.42      -13.95     19.93 o 
   3  12   1       22.23       16.25      9.30 o 
   4  12   1      113.16      131.32     24.58 o 
   5  12   1        1.91      -18.76     18.76 o 
   6  12   1        6.95       29.74     43.84 o 
  -5  13   1       33.68       47.81     51.15 o 
  -4  13   1       12.15        2.32     20.51 o 
  -3  13   1      273.38      272.86     23.84 o 
  -2  13   1      570.28      614.98     31.95 o 
  -1  13   1      235.39      259.35     22.33 o 
   0  13   1       33.40        7.94     15.89 o 
   1  13   1       55.03       52.43     31.89 o 
   2  13   1       11.15       13.67     15.94 o 
   3  13   1      434.29      428.40     60.46 o 
   4  13   1      223.96      159.47     35.60 o 
 -16   0   2        7.92       -9.30     54.47 o 
 -15   0   2       77.94      100.97     30.56 o 
 -14   0   2      788.19      800.11     58.48 o 
 -13   0   2     2602.12     2676.85     51.89 o 
 -12   0   2       23.41       30.56      5.31 o 
 -11   0   2        1.44       21.26      5.31 o 
 -10   0   2       17.35       13.29      3.99 o 
  -9   0   2     7085.49     6926.38    108.20 o 
  -8   0   2     5654.42     5093.41     81.44 o 
  -7   0   2     6345.59     6337.17    109.63 o 
  -6   0   2     2176.06     2217.65     41.29 o 
  -5   0   2      176.07      191.36      6.64 o 
  -4   0   2    29053.23    29393.72    418.18 o 
  -3   0   2    15854.20    16415.97    237.77 o 
  -2   0   2    16860.71    16858.32    271.12 o 
  -1   0   2     7029.56     6908.78     93.71 o 
   0   0   2     1199.95     1177.15     18.66 o 
   1   0   2    62548.09    63604.77    809.87 o 
   2   0   2    94072.39    97941.30   2135.76 o 
   3   0   2    22143.63    22765.55    324.67 o 
   4   0   2       28.04       29.23      5.31 o 
   5   0   2    16057.34    16622.74    243.00 o 
   6   0   2    15410.57    15521.69    231.61 o 
   7   0   2     5622.20     5860.71     97.41 o 
   8   0   2     2960.85     2962.20     62.57 o 
   9   0   2      325.41      329.55     17.27 o 
  10   0   2     1043.52     1062.17     33.23 o 
  11   0   2     2171.88     2105.61     59.86 o 
  12   0   2      566.90      582.07     25.25 o 
  13   0   2      211.28      229.86     18.60 o 
  14   0   2       65.67       50.49     22.59 o 
 -16   1   2       10.03      112.26     71.74 o 
 -15   1   2        0.16       -2.13     15.28 o 
 -14   1   2       36.77       30.22      7.34 o 
 -13   1   2        0.08       -6.63      6.63 o 
 -12   1   2       12.82       18.10     11.29 o 
 -11   1   2      648.13      603.07     14.69 o 
 -10   1   2      152.94      141.49      7.85 o 
  -9   1   2     2453.03     2511.77     34.97 o 
  -8   1   2        6.45        9.03      8.64 o 
  -7   1   2      213.61      235.54     11.29 o 
  -6   1   2      969.56      978.84     23.94 o 
  -5   1   2       79.20       92.49      3.19 o 
  -4   1   2     1099.25     1092.19     22.63 o 
  -3   1   2      134.53      142.21      3.76 o 
  -2   1   2     2593.10     2619.06     29.77 o 
  -1   1   2    24321.82    24557.35    237.27 o 
   0   1   2     3176.49     3119.05     29.73 o 
   1   1   2      876.40      889.78      9.41 o 
   2   1   2       24.75       30.79      2.82 o 
   3   1   2       27.31       39.86      3.76 o 
   4   1   2      137.20      146.13      5.10 o 
   5   1   2     2902.56     3108.14     34.82 o 
   6   1   2       84.92       86.69      5.64 o 
   7   1   2        6.78        0.60     13.95 o 
   8   1   2      803.95      794.77     30.57 o 
   9   1   2       31.85       25.95      7.00 o 
  10   1   2        0.00       -7.00      7.00 o 
  11   1   2        8.45        0.00      7.52 o 
  12   1   2       13.49       10.63      9.30 o 
  13   1   2      144.23      130.71     12.66 o 
  14   1   2        3.76       10.82     13.05 o 
 -16   2   2       67.32       59.89     19.26 o 
 -15   2   2      259.76      251.41     19.51 o 
 -14   2   2      239.74      229.79     13.95 o 
 -13   2   2      506.25      520.73     16.90 o 
 -12   2   2     1211.39     1186.80     26.51 o 
 -11   2   2      191.01      202.03     21.26 o 
 -10   2   2      916.03      897.59     18.30 o 
  -9   2   2      604.53      590.08     21.27 o 
  -8   2   2     8352.57     8266.02    111.86 o 
  -7   2   2     2385.80     2308.14     41.94 o 
  -6   2   2      885.20      916.67     23.27 o 
  -5   2   2     1976.99     2021.80     21.68 o 
  -4   2   2     4798.95     4632.22     57.50 o 
  -3   2   2    13669.94    13219.62    146.33 o 
  -2   2   2     8498.69     8023.64     95.98 o 
  -1   2   2      101.26       98.97      3.42 o 
   0   2   2     5775.21     5679.35     57.75 o 
   1   2   2     6880.57     6670.42     67.73 o 
   2   2   2     5584.86     5398.61     56.62 o 
   3   2   2      459.64      435.28      7.95 o 
   4   2   2      118.72      120.94      5.10 o 
   5   2   2      922.07      885.77     14.55 o 
   6   2   2     3766.84     3798.28     44.70 o 
   7   2   2     2456.85     2390.08     32.00 o 
   8   2   2      157.28      153.54      8.46 o 
   9   2   2        0.01       -5.41      5.41 o 
  10   2   2      331.46      325.20     12.66 o 
  11   2   2      776.06      785.13     19.11 o 
  12   2   2      699.19      747.62     21.37 o 
  13   2   2       23.60        3.14      9.23 o 
  14   2   2        0.46      -13.82     29.23 o 
 -15   3   2        5.74       18.25     13.72 o 
 -14   3   2       67.32       64.62     25.91 o 
 -13   3   2       73.53       69.48     10.06 o 
 -12   3   2       20.73       11.43     10.63 o 
 -11   3   2        0.27        9.30      8.03 o 
 -10   3   2      186.17      193.77     15.94 o 
  -9   3   2      117.79      119.06     13.95 o 
  -8   3   2       22.86       39.45      6.26 o 
  -7   3   2       63.18       67.77      6.20 o 
  -6   3   2        0.01        3.25      2.55 o 
  -5   3   2     1563.61     1707.10     20.35 o 
  -4   3   2      193.76      194.51     12.62 o 
  -3   3   2      149.94      157.70      5.98 o 
  -2   3   2       19.11       34.20      3.76 o 
  -1   3   2      121.59      145.14      6.64 o 
   0   3   2      868.83      845.09     11.73 o 
   1   3   2      782.17      798.92     10.82 o 
   2   3   2      344.37      354.55      7.00 o 
   3   3   2       91.44       91.05      7.97 o 
   4   3   2       27.64       21.13      3.42 o 
   5   3   2      236.88      259.68      7.34 o 
   6   3   2        1.00        2.39      4.42 o 
   7   3   2      205.03      219.07      9.30 o 
   8   3   2        0.16        0.00      7.97 o 
   9   3   2      235.90      226.23      9.26 o 
  10   3   2        7.74       -4.70      7.97 o 
  11   3   2        5.04        3.61      6.38 o 
  12   3   2       17.56       15.94     10.63 o 
  13   3   2        0.01       23.45     14.61 o 
  14   3   2       26.60       24.82     26.66 o 
 -15   4   2       66.93       43.84     19.23 o 
 -14   4   2     1022.31     1046.12     32.57 o 
 -13   4   2      430.56      437.19     32.56 o 
 -12   4   2      639.81      670.47     19.66 o 
 -11   4   2      112.41      115.94     26.57 o 
 -10   4   2      156.16      175.51     13.95 o 
  -9   4   2     2786.89     2652.39     44.93 o 
  -8   4   2      995.15      932.68     22.60 o 
  -7   4   2     1137.34     1116.89     33.24 o 
  -6   4   2      570.33      572.16     24.59 o 
  -5   4   2     2346.42     2230.94     28.33 o 
  -4   4   2     4197.03     4214.44     47.14 o 
  -3   4   2    11884.04    11884.12    124.93 o 
  -2   4   2      109.10      106.21      5.98 o 
  -1   4   2      200.12      181.11      6.05 o 
   0   4   2     6041.81     6174.65     64.98 o 
   1   4   2     3933.39     3818.94     43.27 o 
   2   4   2     2722.57     2634.58     34.71 o 
   3   4   2     2992.33     2892.36     34.86 o 
   4   4   2       16.41       25.17      4.15 o 
   5   4   2      554.98      514.65     10.06 o 
   6   4   2     1143.83     1100.11     18.62 o 
   7   4   2     2493.22     2441.79     32.91 o 
   8   4   2     1011.30     1022.68     32.57 o 
   9   4   2      206.25      195.29      8.60 o 
  10   4   2      977.62      986.69     19.42 o 
  11   4   2      350.89      386.75     12.04 o 
  12   4   2      181.11      158.44     12.76 o 
  13   4   2      252.13      203.25     28.98 o 
 -15   5   2       24.61       53.39     23.33 o 
 -14   5   2       79.76      100.87     20.94 o 
 -13   5   2      219.99      237.14     17.09 o 
 -12   5   2       11.66       11.39     10.57 o 
 -11   5   2        5.89       13.23      8.64 o 
 -10   5   2        6.17        7.41      8.03 o 
  -9   5   2       56.07       64.86      8.19 o 
  -8   5   2      119.19      127.55      5.21 o 
  -7   5   2      762.39      739.50     25.26 o 
  -6   5   2     1457.13     1534.85     31.92 o 
  -5   5   2      270.18      301.69      7.85 o 
  -4   5   2      249.07      266.42      6.63 o 
  -3   5   2        0.59       -4.15      4.15 o 
  -2   5   2     1070.23     1190.59     18.32 o 
  -1   5   2      495.74      594.23     10.82 o 
   0   5   2      630.91      729.81     11.46 o 
   1   5   2      939.28     1032.62     14.27 o 
   2   5   2       90.95       93.63      6.05 o 
   3   5   2        0.07       -0.15      4.15 o 
   4   5   2       68.74       69.35      6.05 o 
   5   5   2      182.52      187.08      7.94 o 
   6   5   2       81.97       84.09      4.75 o 
   7   5   2        6.18       13.73      4.75 o 
   8   5   2      190.44      175.85     11.29 o 
   9   5   2       14.33       12.84      4.75 o 
  10   5   2       63.14       60.54      6.84 o 
  11   5   2        0.43       -1.59      7.00 o 
  12   5   2        0.69        5.45     16.23 o 
  13   5   2       87.56       53.39     26.30 o 
 -14   6   2      289.81      266.77     26.80 o 
 -13   6   2     2337.44     2341.68     65.20 o 
 -12   6   2     1714.88     1741.71     41.88 o 
 -11   6   2      856.73      871.18     43.20 o 
 -10   6   2     1417.53     1374.13     31.09 o 
  -9   6   2     3425.95     3457.67     48.72 o 
  -8   6   2     2414.59     2438.64     34.30 o 
  -7   6   2     3863.59     3832.03     51.75 o 
  -6   6   2      385.67      373.27     19.93 o 
  -5   6   2     1098.63     1078.34     17.46 o 
  -4   6   2     5807.80     5686.95     67.64 o 
  -3   6   2     4004.73     3838.60     49.72 o 
  -2   6   2     9835.78    10095.62    110.87 o 
  -1   6   2      252.03      295.71      9.97 o 
   0   6   2     1684.81     1692.41     37.26 o 
   1   6   2     6543.15     6247.51     72.82 o 
   2   6   2      655.19      569.91     10.82 o 
   3   6   2     2466.97     2324.09     32.58 o 
   4   6   2      304.04      331.61      9.83 o 
   5   6   2      633.82      662.33     22.60 o 
   6   6   2     2963.25     2848.28     64.56 o 
   7   6   2     2098.53     2010.28     32.44 o 
   8   6   2      755.99      712.17     30.57 o 
   9   6   2      137.45      137.30     17.94 o 
  10   6   2      234.79      259.67     17.94 o 
  11   6   2      667.69      687.72     29.90 o 
  12   6   2      625.62      637.61     33.42 o 
 -14   7   2       23.97       18.12     18.89 o 
 -13   7   2        0.55        1.16     16.61 o 
 -12   7   2       36.55       28.05     12.40 o 
 -11   7   2       34.46       33.57      9.93 o 
 -10   7   2        0.54       -1.81     10.12 o 
  -9   7   2      390.38      390.01     16.61 o 
  -8   7   2      270.52      288.46     10.57 o 
  -7   7   2      428.12      439.44     10.81 o 
  -6   7   2      457.76      451.68     11.06 o 
  -5   7   2        7.86       15.94      8.64 o 
  -4   7   2       13.63       23.25      6.58 o 
  -3   7   2       46.84       31.96      6.05 o 
  -2   7   2      164.83      191.42      7.52 o 
  -1   7   2      986.22      944.35     13.85 o 
   0   7   2       91.59       94.44      5.98 o 
   1   7   2     1222.18     1259.98     18.92 o 
   2   7   2        0.18        6.76      4.61 o 
   3   7   2      331.51      358.46      8.60 o 
   4   7   2        9.48       10.63      7.97 o 
   5   7   2      908.90      882.27     16.92 o 
   6   7   2        0.38        9.50      6.05 o 
   7   7   2      221.29      215.78     11.29 o 
   8   7   2       61.31       47.25      7.94 o 
   9   7   2        0.09       -0.83      7.34 o 
  10   7   2       62.83       63.05      9.83 o 
  11   7   2        6.99       15.83     16.22 o 
  12   7   2       32.81       20.96     21.33 o 
 -13   8   2      358.72      345.88     36.21 o 
 -12   8   2      182.83      180.82     52.48 o 
 -11   8   2        4.76       19.93     31.89 o 
 -10   8   2      705.11      726.98     21.26 o 
  -9   8   2     1023.89     1002.37     91.72 o 
  -8   8   2     3323.92     3372.90     57.03 o 
  -7   8   2      460.63      475.34     26.58 o 
  -6   8   2      265.56      247.53     23.92 o 
  -5   8   2     1562.06     1514.66     29.39 o 
  -4   8   2     3679.60     3776.17     57.91 o 
  -3   8   2     2521.61     2520.66     40.86 o 
  -2   8   2      395.69      383.50     12.76 o 
  -1   8   2       31.03       43.07      4.65 o 
   0   8   2     1656.74     1637.07     21.90 o 
   1   8   2      389.24      406.06     10.57 o 
   2   8   2     8219.21     8010.90     91.93 o 
   3   8   2      206.07      220.89      7.97 o 
   4   8   2        7.28       14.53      7.00 o 
   5   8   2      581.08      585.52     15.04 o 
   6   8   2      335.09      358.46     12.66 o 
   7   8   2     1378.63     1381.07     41.88 o 
   8   8   2      717.59      726.47     18.52 o 
   9   8   2        0.01        4.65      9.39 o 
  10   8   2       36.37       21.36     11.27 o 
  11   8   2      403.00      455.22     28.51 o 
 -12   9   2       28.10       39.00     23.25 o 
 -11   9   2       66.69       72.67     22.60 o 
 -10   9   2       13.71        1.18      9.80 o 
  -9   9   2      132.97      119.58     11.96 o 
  -8   9   2       59.45       55.06     15.94 o 
  -7   9   2       11.21       11.69      6.63 o 
  -6   9   2      126.25      126.41      9.83 o 
  -5   9   2      257.76      289.15     12.45 o 
  -4   9   2       24.13       23.91     11.96 o 
  -3   9   2      269.11      251.92     11.49 o 
  -2   9   2      462.86      398.50     12.76 o 
  -1   9   2        5.25       17.66      3.78 o 
   0   9   2       17.51        6.54      6.64 o 
   1   9   2       67.56       60.80      7.00 o 
   2   9   2       65.63       74.27      7.24 o 
   3   9   2       24.12       25.26      5.81 o 
   4   9   2       59.38       77.21     16.61 o 
   5   9   2      306.35      291.46     12.66 o 
   6   9   2      471.60      449.02     15.28 o 
   7   9   2        5.91        9.96     11.29 o 
   8   9   2       20.34       31.64     21.92 o 
   9   9   2       64.49       56.86     12.47 o 
  10   9   2        2.99       -5.00     25.24 o 
 -11  10   2       11.17       -1.44     21.70 o 
 -10  10   2        8.01       53.27     18.10 o 
  -9  10   2     1089.31     1067.39     53.17 o 
  -8  10   2     1175.29     1180.15     34.54 o 
  -7  10   2      484.33      534.60     21.00 o 
  -6  10   2        1.14       14.61      9.39 o 
  -5  10   2      571.21      584.38     19.11 o 
  -4  10   2     1348.11     1263.41     28.39 o 
  -3  10   2     1555.81     1628.91     33.85 o 
  -2  10   2      197.54      238.91     16.61 o 
  -1  10   2      104.24      147.78     31.89 o 
   0  10   2      276.94      283.19     17.94 o 
   1  10   2     2692.02     2726.05     40.05 o 
   2  10   2      248.20      304.21     27.24 o 
   3  10   2      940.43      927.78     40.54 o 
   4  10   2       39.79       52.65     11.29 o 
   5  10   2       59.13       62.50     15.94 o 
   6  10   2     1068.63     1121.73     71.78 o 
   7  10   2      272.68      287.61     19.24 o 
   8  10   2       42.05       35.28     23.25 o 
   9  10   2      211.74      184.73     24.57 o 
  -9  11   2        1.58        2.77     30.17 o 
  -8  11   2        1.76       -8.89     19.31 o 
  -7  11   2        8.28       13.31     15.16 o 
  -6  11   2        6.14        6.64     13.67 o 
  -5  11   2       28.42       48.30     11.61 o 
  -4  11   2        0.62        8.80     10.25 o 
  -3  11   2       10.24        8.70      9.83 o 
  -2  11   2      221.11      215.14     37.87 o 
  -1  11   2        1.09        8.29     16.61 o 
   0  11   2       20.01       14.79     11.96 o 
   1  11   2        3.69        2.84      6.37 o 
   2  11   2       79.63       51.94     11.29 o 
   3  11   2        2.98       -4.79      8.52 o 
   4  11   2        1.46        5.45      6.26 o 
   5  11   2        2.67      -16.61     16.61 o 
   6  11   2       35.62       47.50     17.94 o 
   7  11   2       27.70       61.54     24.58 o 
  -8  12   2      715.37      734.89     81.73 o 
  -7  12   2      427.42      466.16     34.47 o 
  -6  12   2       36.72       44.73     28.56 o 
  -5  12   2      211.90      180.16     21.92 o 
  -4  12   2      711.88      756.81     52.50 o 
  -3  12   2     1462.36     1461.02     44.69 o 
  -2  12   2      642.55      690.29     26.15 o 
  -1  12   2        2.11       -0.60     10.90 o 
   0  12   2       16.42        3.04     17.27 o 
   1  12   2     1637.47     1728.25    112.35 o 
   2  12   2     1470.36     1478.73     44.54 o 
   3  12   2      399.02      437.29     37.87 o 
   4  12   2        4.42       34.21     35.87 o 
   5  12   2      504.56      521.64     66.44 o 
   6  12   2      412.41      417.69     31.90 o 
  -5  13   2       14.98       15.42     27.90 o 
  -4  13   2        9.16       -6.20     36.54 o 
  -3  13   2       38.77       60.27     19.95 o 
  -2  13   2       31.71       44.20     17.94 o 
  -1  13   2       42.26       54.21     33.21 o 
   0  13   2       16.08       23.91     19.10 o 
   1  13   2      417.88      458.60     55.15 o 
   2  13   2        1.11       17.30     23.00 o 
   3  13   2       43.77       36.73     39.16 o 
 -16   1   3      140.44      113.37     34.16 o 
 -15   1   3      828.96      895.34    113.64 o 
 -14   1   3      930.56      970.75     24.29 o 
 -13   1   3     1045.53     1042.21     27.53 o 
 -12   1   3       52.53       54.31      7.60 o 
 -11   1   3     3009.83     2994.70     79.20 o 
 -10   1   3     3950.59     3925.16     83.93 o 
  -9   1   3     3324.40     3244.78     54.61 o 
  -8   1   3     1284.65     1248.53     21.35 o 
  -7   1   3     2188.88     2338.27     27.25 o 
  -6   1   3     4205.06     4088.90     48.34 o 
  -5   1   3     6216.24     6077.31     67.64 o 
  -4   1   3    10152.64     9837.00    104.00 o 
  -3   1   3     1852.05     1768.77     22.13 o 
  -2   1   3     3626.30     3687.47     39.19 o 
  -1   1   3    10860.20    10827.75    103.13 o 
   0   1   3     8619.29     8283.26     76.16 o 
   1   1   3     1536.17     1397.02     17.98 o 
   2   1   3      452.75      523.90     10.63 o 
   3   1   3      901.62      856.65     12.12 o 
   4   1   3      567.95      489.58      8.89 o 
   5   1   3     1465.60     1360.94     19.75 o 
   6   1   3      629.74      573.97     20.60 o 
   7   1   3      688.10      680.17     14.10 o 
   8   1   3       63.51       59.66      7.94 o 
   9   1   3      436.01      488.78     14.36 o 
  10   1   3     1180.84     1202.37     43.21 o 
  11   1   3      236.08      246.52     13.60 o 
  12   1   3       63.48       46.78     11.16 o 
  13   1   3        2.37      -12.66     12.66 o 
 -16   2   3      345.44      356.52     36.54 o 
 -15   2   3        7.31       -1.55     34.54 o 
 -14   2   3      123.17      114.57     28.57 o 
 -13   2   3        0.02       -5.00      7.62 o 
 -12   2   3       18.76        8.05      8.64 o 
 -11   2   3        0.25        0.17      7.31 o 
 -10   2   3      995.90      974.67     27.25 o 
  -9   2   3        2.40        3.10      5.94 o 
  -8   2   3      121.65      131.08     13.29 o 
  -7   2   3      364.16      393.14     13.29 o 
  -6   2   3     3333.53     3564.28     43.15 o 
  -5   2   3       14.96        8.80      3.42 o 
  -4   2   3       31.33       43.82      3.19 o 
  -3   2   3       45.91       38.53      3.32 o 
  -2   2   3      305.09      309.04      5.11 o 
  -1   2   3      208.31      227.94      4.70 o 
   0   2   3     1049.29     1062.16     11.73 o 
   1   2   3      368.60      345.31      5.11 o 
   2   2   3      745.82      768.26      9.84 o 
   3   2   3      307.87      325.60      6.58 o 
   4   2   3      134.57      133.94      7.31 o 
   5   2   3      217.54      231.88      6.58 o 
   6   2   3      185.84      170.34      7.52 o 
   7   2   3       15.10       14.41      6.05 o 
   8   2   3       63.42       78.00      7.52 o 
   9   2   3       43.37       47.45      8.46 o 
  10   2   3        4.18       -1.42     11.29 o 
  11   2   3        1.59       -8.89      8.89 o 
  12   2   3       69.62       65.60     10.21 o 
  13   2   3        7.31       11.82     11.76 o 
 -16   3   3      554.50      548.60     31.24 o 
 -15   3   3      360.07      353.86     19.67 o 
 -14   3   3      984.13     1003.58     71.11 o 
 -13   3   3      140.56      168.53     12.27 o 
 -12   3   3       72.97       64.96      9.05 o 
 -11   3   3     1827.01     1836.12     36.03 o 
 -10   3   3     3383.73     3358.53     53.71 o 
  -9   3   3     4105.78     4030.63     60.59 o 
  -8   3   3      262.63      215.99      8.43 o 
  -7   3   3      371.43      387.58      9.83 o 
  -6   3   3    10069.67    10278.46    110.30 o 
  -5   3   3    11898.22    11725.57    124.48 o 
  -4   3   3     4773.17     4537.83     76.17 o 
  -3   3   3      536.81      483.65      8.31 o 
  -2   3   3     3934.23     4069.90     48.68 o 
  -1   3   3     7067.24     7068.99     69.72 o 
   0   3   3     9036.53     8880.84     89.41 o 
   1   3   3     7610.40     7413.10     72.07 o 
   2   3   3      733.45      695.42     11.28 o 
   3   3   3      849.32      835.91     10.82 o 
   4   3   3     6254.11     6211.34     69.32 o 
   5   3   3     4058.19     3945.04     47.13 o 
   6   3   3     3312.54     3291.99     41.84 o 
   7   3   3       31.03       31.89      6.38 o 
   8   3   3       94.73      115.04      7.85 o 
   9   3   3     1489.65     1459.32     27.07 o 
  10   3   3      460.14      476.16     16.26 o 
  11   3   3      762.34      766.34     21.12 o 
  12   3   3       15.25       19.30     13.29 o 
  13   3   3       42.60       54.02     15.19 o 
 -15   4   3       19.01       -1.53     23.91 o 
 -14   4   3      144.26      146.79     14.69 o 
 -13   4   3       18.10       13.29      9.23 o 
 -12   4   3      547.89      548.90     18.29 o 
 -11   4   3       28.50       20.45      8.52 o 
 -10   4   3      331.80      330.88     13.38 o 
  -9   4   3       19.39       22.83      6.05 o 
  -8   4   3      150.72      155.90      7.85 o 
  -7   4   3      872.19      864.44     19.28 o 
  -6   4   3      216.45      257.41      7.97 o 
  -5   4   3      248.64      285.21      7.34 o 
  -4   4   3      862.56      999.15     14.37 o 
  -3   4   3      946.97      915.18     15.50 o 
  -2   4   3     2631.12     2876.14     36.20 o 
  -1   4   3      186.63      219.97      6.64 o 
   0   4   3       49.72       69.64      3.57 o 
   1   4   3        6.52       17.55      8.64 o 
   2   4   3     1208.41     1251.01     17.87 o 
   3   4   3      172.01      184.14      7.00 o 
   4   4   3      164.78      178.76      7.34 o 
   5   4   3       87.04       82.57      6.58 o 
   6   4   3        5.77        2.39      3.66 o 
   7   4   3      324.33      344.65      9.57 o 
   8   4   3      165.86      163.45      9.30 o 
   9   4   3      182.94      177.18      7.62 o 
  10   4   3        1.37        1.33      9.30 o 
  11   4   3       57.79       47.03      9.57 o 
  12   4   3      121.24       76.29     15.19 o 
  13   4   3       86.10       96.64     63.11 o 
 -15   5   3     1123.83     1176.68     60.48 o 
 -14   5   3      484.63      487.31     23.34 o 
 -13   5   3        8.44        3.27     14.61 o 
 -12   5   3      412.77      410.56     16.23 o 
 -11   5   3      268.84      263.30     13.67 o 
 -10   5   3     3726.25     3730.14     65.25 o 
  -9   5   3     1615.37     1628.47     31.09 o 
  -8   5   3      562.01      550.37     10.99 o 
  -7   5   3      817.30      821.55     31.90 o 
  -6   5   3     2029.00     2036.42     26.22 o 
  -5   5   3     9080.52     9125.77     98.76 o 
  -4   5   3     4524.18     4634.83     60.84 o 
  -3   5   3       80.13      113.41     11.29 o 
  -2   5   3       68.46      107.84      8.64 o 
  -1   5   3     2645.42     2610.51     34.63 o 
   0   5   3     9275.76     9375.03    101.73 o 
   1   5   3     6468.82     6440.76     67.48 o 
   2   5   3     1744.71     1778.55     25.76 o 
   3   5   3      356.51      354.09      9.30 o 
   4   5   3     3548.16     3553.60     44.74 o 
   5   5   3     9531.11     9512.06    109.70 o 
   6   5   3     1254.45     1276.14     22.08 o 
   7   5   3      142.38      144.82      8.89 o 
   8   5   3     1021.80     1007.96     16.24 o 
   9   5   3      775.87      791.17     14.69 o 
  10   5   3     1505.57     1481.01     28.72 o 
  11   5   3      148.39      130.85     11.72 o 
  12   5   3       10.92       -0.78     12.62 o 
 -15   6   3       34.23       54.04     41.85 o 
 -14   6   3       12.52       30.37     34.54 o 
 -13   6   3      123.57      115.77     31.89 o 
 -12   6   3      176.86      170.36     12.81 o 
 -11   6   3       49.11       45.74     29.23 o 
 -10   6   3      205.90      255.43     13.67 o 
  -9   6   3      493.56      492.41     18.61 o 
  -8   6   3      200.86      188.02     15.28 o 
  -7   6   3      105.61       96.31      6.38 o 
  -6   6   3      589.35      592.91     12.27 o 
  -5   6   3      208.45      204.37      9.97 o 
  -4   6   3      198.37      256.60      8.89 o 
  -3   6   3       18.97       15.46      9.30 o 
  -2   6   3        9.52       20.79      8.64 o 
  -1   6   3       75.42       90.63      7.00 o 
   0   6   3      176.28      167.40      6.84 o 
   1   6   3      321.25      326.35      7.85 o 
   2   6   3        0.00        0.41      6.05 o 
   3   6   3      111.75      138.35     13.29 o 
   4   6   3       77.28       72.56      6.58 o 
   5   6   3       23.57       20.59      6.58 o 
   6   6   3       80.97       90.66      7.34 o 
   7   6   3      145.36      160.49      9.83 o 
   8   6   3        2.33       -2.66      7.00 o 
   9   6   3       11.24        3.84     10.63 o 
  10   6   3       49.22       37.83      9.83 o 
  11   6   3        6.37        9.36     11.16 o 
  12   6   3        1.12       28.34     13.07 o 
 -14   7   3       59.39       26.24     27.21 o 
 -13   7   3       21.90       18.00     14.09 o 
 -12   7   3       37.85       32.62     12.40 o 
 -11   7   3      476.24      457.45     23.26 o 
 -10   7   3      375.48      401.36     24.58 o 
  -9   7   3      527.33      540.20     13.29 o 
  -8   7   3      219.38      239.82      8.84 o 
  -7   7   3      143.26      142.71      7.34 o 
  -6   7   3     2396.39     2320.62     34.44 o 
  -5   7   3     3329.84     3347.73     46.43 o 
  -4   7   3     2158.02     2159.50     34.60 o 
  -3   7   3     1058.57     1088.18     19.26 o 
  -2   7   3      767.57      799.63     15.49 o 
  -1   7   3     3117.46     3093.18     39.32 o 
   0   7   3     4461.88     4363.33     54.10 o 
   1   7   3     1770.59     1723.90     26.18 o 
   2   7   3      650.86      607.89     28.58 o 
   3   7   3      534.02      527.28     14.00 o 
   4   7   3     4152.01     4142.93     55.05 o 
   5   7   3      759.33      753.80     16.43 o 
   6   7   3     1073.69     1047.30     22.56 o 
   7   7   3       13.36       11.38      7.34 o 
   8   7   3      112.33      106.64     15.28 o 
   9   7   3      458.90      443.45     20.60 o 
  10   7   3      288.83      299.68     27.90 o 
  11   7   3      369.96      358.77     21.12 o 
 -13   8   3       49.23       15.63     40.52 o 
 -12   8   3       33.10        7.59     16.24 o 
 -11   8   3        2.94       -2.66     11.96 o 
 -10   8   3       31.29       33.21      6.64 o 
  -9   8   3       12.39        7.06      9.30 o 
  -8   8   3      260.53      246.45     11.29 o 
  -7   8   3        2.54       -0.51      9.96 o 
  -6   8   3       28.78       23.38      7.97 o 
  -5   8   3       47.92       49.70      7.62 o 
  -4   8   3       29.98       58.52     14.61 o 
  -3   8   3      570.63      561.84     14.54 o 
  -2   8   3     1211.27     1209.33     31.25 o 
  -1   8   3        4.66       -4.15      6.84 o 
   0   8   3      259.41      254.83      8.19 o 
   1   8   3     1072.07     1031.92     18.69 o 
   2   8   3      364.89      391.50     13.29 o 
   3   8   3      344.77      343.98     12.11 o 
   4   8   3       12.99       16.21      7.00 o 
   5   8   3        9.45        7.71      7.00 o 
   6   8   3       15.48       18.45      8.30 o 
   7   8   3       10.92       14.88     10.63 o 
   8   8   3      162.00      143.94     11.72 o 
   9   8   3       64.02       46.32     25.91 o 
  10   8   3        6.39        6.64     15.94 o 
 -12   9   3       10.57       10.49     20.68 o 
 -11   9   3      852.89      858.59     51.83 o 
 -10   9   3      887.37      874.57     27.91 o 
  -9   9   3     1245.96     1246.60     31.63 o 
  -8   9   3       18.71       20.81      5.94 o 
  -7   9   3      129.18      118.66     10.21 o 
  -6   9   3      432.58      453.86     16.26 o 
  -5   9   3      965.14     1024.06     24.58 o 
  -4   9   3     1126.72     1140.98     24.39 o 
  -3   9   3     1261.41     1220.46     27.22 o 
  -2   9   3       35.29       37.24      9.96 o 
  -1   9   3     1863.68     1857.51     31.92 o 
   0   9   3     1713.37     1733.24     37.90 o 
   1   9   3     2264.67     2303.22     49.22 o 
   2   9   3      103.73      103.28      7.24 o 
   3   9   3       71.04       87.57     30.56 o 
   4   9   3      607.78      625.01     19.93 o 
   5   9   3     1761.83     1719.87     31.49 o 
   6   9   3      579.96      584.04     17.56 o 
   7   9   3      155.15      121.47     17.94 o 
   8   9   3      267.72      281.88     15.89 o 
   9   9   3     1281.95     1257.24     66.47 o 
 -11  10   3        5.13       13.29     42.51 o 
 -10  10   3       55.18       23.91     25.24 o 
  -9  10   3       26.58       -2.35     12.62 o 
  -8  10   3        0.01        0.23     10.77 o 
  -7  10   3       10.91       13.57      8.89 o 
  -6  10   3       66.68       59.31     15.28 o 
  -5  10   3        1.05        2.66     13.95 o 
  -4  10   3        3.95       12.43      8.64 o 
  -3  10   3        2.02        9.00      8.30 o 
  -2  10   3      569.18      475.02     26.58 o 
  -1  10   3       77.62       86.56     10.53 o 
   0  10   3       18.76       17.82      3.88 o 
   1  10   3       28.07       25.96     15.28 o 
   2  10   3       71.35       57.06     17.94 o 
   3  10   3       46.23       42.78      8.60 o 
   4  10   3       28.81       30.13     13.29 o 
   5  10   3       10.26       10.63     11.05 o 
   6  10   3        2.59        7.31     11.27 o 
   7  10   3        1.47        7.04     12.66 o 
   8  10   3      183.71      184.66     49.82 o 
 -10  11   3      738.97      776.13     67.78 o 
  -9  11   3      216.21      229.12     39.20 o 
  -8  11   3      537.78      628.85     44.98 o 
  -7  11   3      243.87      218.91     22.04 o 
  -6  11   3      485.74      476.33     23.74 o 
  -5  11   3     1389.09     1455.00     40.26 o 
  -4  11   3     1543.79     1558.85     37.40 o 
  -3  11   3      149.26      187.18     39.20 o 
  -2  11   3      459.08      435.97     43.19 o 
  -1  11   3      969.62     1000.14     27.86 o 
   0  11   3     1888.60     1790.60     83.78 o 
   1  11   3      673.20      648.05     21.26 o 
   2  11   3      112.06      121.51     16.61 o 
   3  11   3      295.32      294.87     19.31 o 
   4  11   3      574.57      598.71     27.53 o 
   5  11   3      852.17      897.29     36.05 o 
   6  11   3      356.55      339.66     31.23 o 
   7  11   3       46.54       26.69     43.18 o 
  -8  12   3        0.24       -7.23     37.35 o 
  -7  12   3        0.09      -10.57     20.89 o 
  -6  12   3       12.64       62.82     47.16 o 
  -5  12   3       15.80       -0.80     21.26 o 
  -4  12   3       21.20       35.05     13.46 o 
  -3  12   3       24.50       30.26     13.48 o 
  -2  12   3       41.73       11.67     11.14 o 
  -1  12   3       20.12       29.71     13.84 o 
   0  12   3        8.20       12.68     12.18 o 
   1  12   3       21.32        8.12     11.29 o 
   2  12   3        5.30       34.23      8.82 o 
   3  12   3        1.67       -5.64     31.22 o 
   4  12   3        6.02       20.04     20.86 o 
   5  12   3        3.91        4.50     32.55 o 
  -5  13   3      175.16      146.23     63.11 o 
  -4  13   3      636.19      730.34     91.70 o 
  -3  13   3        6.32       21.67     16.90 o 
  -2  13   3      121.11      114.26     21.06 o 
  -1  13   3      302.74      336.05     27.24 o 
   0  13   3      526.15      567.95     84.38 o 
   1  13   3      200.51      203.99     30.96 o 
   2  13   3       30.67       10.39     29.49 o 
 -16   0   4      757.72     1015.37     94.36 o 
 -15   0   4      298.00      296.31     34.55 o 
 -14   0   4        0.55      -13.29     25.24 o 
 -13   0   4      145.84      152.80     19.93 o 
 -12   0   4     4788.92     4638.14     79.95 o 
 -11   0   4     1864.75     1911.47     35.91 o 
 -10   0   4      126.31      116.92      9.30 o 
  -9   0   4       67.63       62.44      7.97 o 
  -8   0   4     2628.25     2849.68     47.94 o 
  -7   0   4     4321.72     4102.74     66.71 o 
  -6   0   4    18901.63    18738.26    271.27 o 
  -5   0   4     1211.33     1178.90     22.62 o 
  -4   0   4     1242.16     1257.69     22.63 o 
  -3   0   4    12101.76    12460.76    184.04 o 
  -2   0   4     9863.08     9825.50    133.60 o 
  -1   0   4    10059.31    10090.44    136.28 o 
   0   0   4     2725.52     2695.57     40.01 o 
   1   0   4      901.78      904.47     15.96 o 
   2   0   4     3658.49     3508.69     56.03 o 
   3   0   4     6876.58     6858.77     96.32 o 
   4   0   4    29977.00    30874.31    411.93 o 
   5   0   4     4514.49     4668.21     72.00 o 
   6   0   4      215.70      227.22     10.63 o 
   7   0   4     8381.03     8470.21    128.26 o 
   8   0   4     2344.70     2358.92     47.90 o 
   9   0   4     4317.32     4209.93     79.91 o 
  10   0   4      419.22      417.26     19.93 o 
  11   0   4      822.85      749.61     30.57 o 
  12   0   4      267.52      203.29     25.25 o 
  13   0   4     1176.89     1123.22     59.82 o 
 -16   1   4      128.81      114.17     33.22 o 
 -15   1   4       32.64       40.29     15.94 o 
 -14   1   4        0.95       -6.16      7.46 o 
 -13   1   4      239.84      270.74     13.54 o 
 -12   1   4       35.07       53.79     16.61 o 
 -11   1   4       64.77       61.75      7.13 o 
 -10   1   4       48.53       56.51     14.61 o 
  -9   1   4      228.92      231.03      6.38 o 
  -8   1   4      120.19      104.51      4.70 o 
  -7   1   4     1961.74     2052.22     26.15 o 
  -6   1   4     1606.51     1713.74     21.16 o 
  -5   1   4      215.12      223.92      5.64 o 
  -4   1   4     1104.32     1147.70     16.93 o 
  -3   1   4      759.50      792.19     10.78 o 
  -2   1   4      244.95      260.93     10.63 o 
  -1   1   4      912.88      933.26     11.29 o 
   0   1   4     1043.02     1075.70     13.17 o 
   1   1   4      772.08      844.45     10.78 o 
   2   1   4        0.07       -3.99      3.99 o 
   3   1   4      139.56      144.19      5.64 o 
   4   1   4       13.54       22.66      4.70 o 
   5   1   4       34.18       42.92      5.98 o 
   6   1   4       71.71       79.40      6.05 o 
   7   1   4     2962.66     2958.23     37.65 o 
   8   1   4       48.24       45.17      6.58 o 
   9   1   4       12.40        1.99      8.64 o 
  10   1   4      150.05      145.38     12.62 o 
  11   1   4       71.99       77.35     22.59 o 
  12   1   4       12.63       -9.05     12.66 o 
  13   1   4        7.09        8.24     17.69 o 
 -16   2   4      617.28      561.21     29.90 o 
 -15   2   4       85.31      130.41     14.65 o 
 -14   2   4      534.67      569.20     19.81 o 
 -13   2   4     1236.56     1229.55     28.54 o 
 -12   2   4      757.27      769.47     41.87 o 
 -11   2   4     1921.99     1830.34     37.25 o 
 -10   2   4      317.35      287.03     11.96 o 
  -9   2   4        1.39       14.61      7.97 o 
  -8   2   4     1131.50     1058.72     14.55 o 
  -7   2   4     6037.28     5804.74     72.47 o 
  -6   2   4     3169.77     3021.78     35.82 o 
  -5   2   4     3153.95     3169.42     74.67 o 
  -4   2   4      114.50      119.31      5.10 o 
  -3   2   4      841.77      807.01     11.73 o 
  -2   2   4    14812.16    14940.92    147.03 o 
  -1   2   4     4037.13     3832.16     49.43 o 
   0   2   4     5626.40     5588.65     57.54 o 
   1   2   4       22.96       22.42      3.32 o 
   2   2   4     3036.66     3015.73     33.37 o 
   3   2   4     8220.28     8103.40     84.01 o 
   4   2   4      712.86      651.28     11.72 o 
   5   2   4      489.59      485.97     10.34 o 
   6   2   4      124.63      129.63      7.97 o 
   7   2   4      531.75      513.70     12.22 o 
   8   2   4     2223.42     2205.09     34.33 o 
   9   2   4      159.00      187.63      9.83 o 
  10   2   4        6.70       11.29      8.45 o 
  11   2   4       23.55       30.22     31.89 o 
  12   2   4      250.33      262.08     17.85 o 
 -16   3   4       57.32       50.88     49.16 o 
 -15   3   4      267.06      316.58     43.85 o 
 -14   3   4       13.49       21.13     13.95 o 
 -13   3   4        2.14       -0.70     15.28 o 
 -12   3   4        4.02        2.72      8.43 o 
 -11   3   4       33.10       35.49      6.84 o 
 -10   3   4       33.29       26.57      7.33 o 
  -9   3   4      166.85      173.49      8.60 o 
  -8   3   4      124.62      123.65     12.62 o 
  -7   3   4       39.12       42.58      9.30 o 
  -6   3   4      486.03      537.97     15.29 o 
  -5   3   4      355.94      375.21      9.30 o 
  -4   3   4       59.00       55.32      3.57 o 
  -3   3   4      713.90      759.69     11.17 o 
  -2   3   4       62.23       62.47      3.99 o 
  -1   3   4       47.05       49.65      3.19 o 
   0   3   4      781.27      846.42     11.28 o 
   1   3   4      149.70      152.80      9.97 o 
   2   3   4     1613.51     1625.29     20.08 o 
   3   3   4       80.72       83.70      4.42 o 
   4   3   4       97.56       99.20      5.41 o 
   5   3   4       75.64       76.74      9.30 o 
   6   3   4       28.19       40.72      6.38 o 
   7   3   4      150.66      149.40      7.94 o 
   8   3   4        5.59       -2.55      6.05 o 
   9   3   4       68.25       59.37     15.28 o 
  10   3   4        0.13        0.00     10.63 o 
  11   3   4       27.90       14.61     13.29 o 
  12   3   4        4.02        2.99     15.04 o 
 -16   4   4      249.36      281.90     28.12 o 
 -15   4   4       80.74       94.72     41.19 o 
 -14   4   4      273.98      268.16     15.89 o 
 -13   4   4      683.85      661.99     21.72 o 
 -12   4   4     1971.77     1940.59     41.90 o 
 -11   4   4     1260.00     1260.15     28.13 o 
 -10   4   4     1046.74     1037.66     23.42 o 
  -9   4   4     1135.89     1184.78     32.58 o 
  -8   4   4      778.33      774.59     11.06 o 
  -7   4   4     4788.63     4584.71     53.51 o 
  -6   4   4      772.37      675.83     11.79 o 
  -5   4   4     1176.17     1097.00     15.96 o 
  -4   4   4       53.52       50.42      3.99 o 
  -3   4   4     3986.36     3886.66     46.52 o 
  -2   4   4     2439.81     2185.07     25.79 o 
  -1   4   4     6698.49     6585.55     66.20 o 
   0   4   4      509.86      499.42      8.89 o 
   1   4   4     1047.80     1104.88     14.55 o 
   2   4   4     2839.23     2757.08     34.29 o 
   3   4   4     2335.51     2247.53     33.94 o 
   4   4   4     1620.07     1583.08     24.81 o 
   5   4   4      298.60      269.81     13.95 o 
   6   4   4      215.47      204.16      5.94 o 
   7   4   4      463.10      471.29     17.28 o 
   8   4   4      403.92      466.06     12.05 o 
   9   4   4      530.27      508.76     13.72 o 
  10   4   4      202.38      192.45     12.45 o 
  11   4   4       21.47       41.90     13.05 o 
  12   4   4      331.77      302.56     22.86 o 
 -15   5   4       48.55       22.43     18.95 o 
 -14   5   4       57.27       79.34     19.26 o 
 -13   5   4       15.50       17.44     11.07 o 
 -12   5   4      176.73      220.97     37.87 o 
 -11   5   4      356.95      384.32     57.14 o 
 -10   5   4        2.57       -3.99      7.97 o 
  -9   5   4       21.92       28.49      5.98 o 
  -8   5   4        0.32       -2.54      5.31 o 
  -7   5   4       48.86       48.31      4.61 o 
  -6   5   4        0.27       -0.50      3.42 o 
  -5   5   4      171.76      172.53      4.75 o 
  -4   5   4      241.46      251.97      9.83 o 
  -3   5   4      351.43      405.74     10.78 o 
  -2   5   4      677.17      710.69     15.04 o 
  -1   5   4      394.04      443.63     15.28 o 
   0   5   4      270.43      265.61      7.34 o 
   1   5   4      123.39      146.18      7.94 o 
   2   5   4      242.57      239.19      7.52 o 
   3   5   4      401.70      397.84      9.83 o 
   4   5   4      254.43      246.29     10.63 o 
   5   5   4        2.33        5.31      6.58 o 
   6   5   4       13.35       -1.99      7.34 o 
   7   5   4        1.74       -7.94      7.94 o 
   8   5   4      150.29      140.01     10.53 o 
   9   5   4      245.71      251.79     13.95 o 
  10   5   4        8.31        2.88     13.29 o 
  11   5   4       15.26       23.09     14.69 o 
 -15   6   4      786.88      741.07     42.05 o 
 -14   6   4       38.97       30.34     14.87 o 
 -13   6   4       95.91       94.33     14.61 o 
 -12   6   4     1142.13     1186.88     49.19 o 
 -11   6   4     3363.28     3395.63    174.37 o 
 -10   6   4     3229.55     3247.36     81.19 o 
  -9   6   4      646.02      667.46     12.47 o 
  -8   6   4     5704.94     5679.42     71.08 o 
  -7   6   4     3108.70     3069.05     38.18 o 
  -6   6   4     7455.08     7398.44     85.05 o 
  -5   6   4     1766.03     1772.79     28.68 o 
  -4   6   4       57.30       49.90      6.58 o 
  -3   6   4     2849.45     2789.39     37.52 o 
  -2   6   4     5074.81     5011.23     67.44 o 
  -1   6   4     7185.44     6850.83     81.41 o 
   0   6   4     1434.65     1449.37     45.89 o 
   1   6   4       33.80       47.72      6.64 o 
   2   6   4     3087.84     3053.68     39.07 o 
   3   6   4     2555.75     2389.94     34.34 o 
   4   6   4      747.13      709.87     15.49 o 
   5   6   4      191.03      183.64     11.29 o 
   6   6   4       32.78       29.84      7.00 o 
   7   6   4      180.14      195.64     10.33 o 
   8   6   4     1263.30     1338.31     28.73 o 
   9   6   4      722.80      685.30     21.61 o 
  10   6   4       13.47       19.93     15.94 o 
  11   6   4       27.07       10.27     17.94 o 
 -14   7   4       22.05       27.30     46.50 o 
 -13   7   4        0.29       14.61     11.96 o 
 -12   7   4       92.07       58.46     13.29 o 
 -11   7   4       47.90       52.13     12.09 o 
 -10   7   4        1.17        1.88      5.98 o 
  -9   7   4      327.94      324.53     10.81 o 
  -8   7   4       31.04       38.22      5.81 o 
  -7   7   4      832.53      804.99     15.70 o 
  -6   7   4        1.77       19.17      9.96 o 
  -5   7   4       37.52       34.59      6.58 o 
  -4   7   4       15.07       27.55      6.58 o 
  -3   7   4        0.47       -1.33     10.63 o 
  -2   7   4       76.15       96.79      9.30 o 
  -1   7   4       88.67       86.03     14.61 o 
   0   7   4       12.25        5.31      9.30 o 
   1   7   4     1205.76     1223.87     33.24 o 
   2   7   4       30.01       37.36      6.63 o 
   3   7   4      135.69      145.81     10.63 o 
   4   7   4      181.95      178.99     10.63 o 
   5   7   4      311.71      276.03     15.95 o 
   6   7   4       28.86       27.46      8.30 o 
   7   7   4       74.61       97.43      9.83 o 
   8   7   4      112.80      110.95     12.11 o 
   9   7   4        5.51        4.95     10.21 o 
  10   7   4       40.04       21.81     13.60 o 
 -13   8   4      143.23      115.59     34.54 o 
 -12   8   4      869.02      818.73     39.87 o 
 -11   8   4     1308.92     1252.32     37.22 o 
 -10   8   4       73.87       86.82     41.19 o 
  -9   8   4      265.57      238.05      9.05 o 
  -8   8   4      412.05      419.50     10.70 o 
  -7   8   4     3363.99     3420.43     57.22 o 
  -6   8   4     2672.24     2615.26     43.96 o 
  -5   8   4      481.02      495.33     13.60 o 
  -4   8   4     1938.56     1790.32     30.56 o 
  -3   8   4     1194.40     1218.61     22.56 o 
  -2   8   4     5811.29     5961.02     74.48 o 
  -1   8   4     1004.22     1008.04     21.89 o 
   0   8   4       75.29       89.38      7.33 o 
   1   8   4     1037.05     1037.01     17.84 o 
   2   8   4      557.97      549.07     23.26 o 
   3   8   4     1251.45     1227.86     29.25 o 
   4   8   4     2216.45     2143.26     37.15 o 
   5   8   4        4.63       -2.66      7.94 o 
   6   8   4       74.62       91.80     14.61 o 
   7   8   4      374.83      381.52     16.91 o 
   8   8   4      340.49      341.14     17.36 o 
   9   8   4      115.70      112.17     30.56 o 
 -12   9   4       84.19       57.13     27.90 o 
 -11   9   4       51.26       47.83     27.90 o 
 -10   9   4      109.93      105.93     13.07 o 
  -9   9   4        5.97       15.04     11.49 o 
  -8   9   4       73.82       82.99     10.81 o 
  -7   9   4      358.99      353.79     18.60 o 
  -6   9   4       51.24       66.39      9.83 o 
  -5   9   4        0.12        0.80      7.97 o 
  -4   9   4      119.09      115.53     20.59 o 
  -3   9   4       92.06      119.22     11.96 o 
  -2   9   4      745.33      762.59     19.14 o 
  -1   9   4       18.32       26.27      9.96 o 
   0   9   4      432.83      446.79     12.47 o 
   1   9   4      118.95       99.31     10.63 o 
   2   9   4      368.14      345.15     13.72 o 
   3   9   4        1.93       -1.33      8.45 o 
   4   9   4      112.00       93.12      9.96 o 
   5   9   4       69.73       74.78     25.24 o 
   6   9   4       11.86       23.43     11.96 o 
   7   9   4        0.29       -4.69     14.00 o 
   8   9   4      128.22      142.45     17.27 o 
   9   9   4       22.12       32.19     18.16 o 
 -11  10   4      209.72      232.52     43.85 o 
 -10  10   4      202.98      235.52     45.84 o 
  -9  10   4       45.16       57.13     12.10 o 
  -8  10   4      471.13      472.42     21.37 o 
  -7  10   4     1199.30     1242.03     31.90 o 
  -6  10   4     1380.77     1400.08     32.34 o 
  -5  10   4      143.53      159.71     10.77 o 
  -4  10   4        7.39       13.95     10.33 o 
  -3  10   4     2372.92     2275.92     39.63 o 
  -2  10   4      723.76      769.09     21.07 o 
  -1  10   4     1047.02     1123.12     26.82 o 
   0  10   4      253.07      273.81     13.03 o 
   1  10   4       90.50       94.33      7.46 o 
   2  10   4      413.87      402.49     16.61 o 
   3  10   4     1102.19     1164.39     31.28 o 
   4  10   4      376.65      408.98     17.36 o 
   5  10   4       90.32       81.25     16.61 o 
   6  10   4       63.72       74.23     15.94 o 
   7  10   4      172.57      148.27     15.31 o 
 -10  11   4       73.02       83.59     28.88 o 
  -9  11   4       27.13       20.13     46.50 o 
  -8  11   4        6.17       -8.92     20.59 o 
  -7  11   4      141.15      152.96     22.59 o 
  -6  11   4        5.20        4.82     16.61 o 
  -5  11   4        7.21       -3.80     12.47 o 
  -4  11   4       15.06        8.84     10.90 o 
  -3  11   4        5.69        5.60     11.61 o 
  -2  11   4       20.23       26.40     16.61 o 
  -1  11   4      202.03      184.86     14.69 o 
   0  11   4        3.16       13.62     11.13 o 
   1  11   4        9.37       18.82      5.17 o 
   2  11   4       24.14        8.61      9.62 o 
   3  11   4      258.54      247.01     16.38 o 
   4  11   4        4.33        5.69     12.75 o 
   5  11   4        3.14        5.91     11.76 o 
   6  11   4       29.91       27.44     19.86 o 
  -8  12   4       70.73       35.22     20.12 o 
  -7  12   4      870.91      879.46     44.43 o 
  -6  12   4      644.27      650.21     65.78 o 
  -5  12   4      334.86      322.30     71.09 o 
  -4  12   4        1.17       11.80     15.24 o 
  -3  12   4      294.30      282.47     20.12 o 
  -2  12   4     1070.62     1072.24     47.19 o 
  -1  12   4     1211.19     1268.81     42.25 o 
   0  12   4       19.25       25.73     25.24 o 
   1  12   4      185.93      151.51     31.89 o 
   2  12   4      706.61      754.89     38.64 o 
   3  12   4      744.42      822.18     65.70 o 
   4  12   4      431.25      518.18     53.46 o 
  -4  13   4      102.56       87.06     67.09 o 
  -3  13   4        2.42      -17.68     30.56 o 
  -2  13   4       88.71       93.00     20.75 o 
  -1  13   4        9.80       28.95     28.94 o 
   0  13   4      276.73      284.36     33.39 o 
 -17   1   5      485.96      457.79     46.04 o 
 -16   1   5       49.01       72.98     44.51 o 
 -15   1   5      138.83      139.15     12.62 o 
 -14   1   5      791.47      833.37     39.21 o 
 -13   1   5     1634.83     1689.40     41.89 o 
 -12   1   5     1843.97     1845.84     79.14 o 
 -11   1   5      549.84      534.02     15.45 o 
 -10   1   5      547.25      565.06     10.53 o 
  -9   1   5     5717.58     5665.05     65.40 o 
  -8   1   5     6748.98     6715.61     72.16 o 
  -7   1   5     4748.99     4765.27     54.73 o 
  -6   1   5       33.37       46.65      4.70 o 
  -5   1   5     2601.01     2764.99     36.81 o 
  -4   1   5     5882.58     5859.13     62.25 o 
  -3   1   5     9022.72     8851.11     91.37 o 
  -2   1   5     2567.86     2479.74     27.33 o 
  -1   1   5      301.87      295.10      6.58 o 
   0   1   5     1529.80     1542.49     17.88 o 
   1   1   5     8991.58     8856.04     82.77 o 
   2   1   5     4145.73     4006.38     44.06 o 
   3   1   5      116.54       93.48      6.64 o 
   4   1   5      155.04      158.46     12.62 o 
   5   1   5      692.43      655.09     28.58 o 
   6   1   5      943.78      910.55     28.58 o 
   7   1   5      102.50      117.71      8.89 o 
   8   1   5      139.85      149.83      9.39 o 
   9   1   5       17.48       28.53     15.28 o 
  10   1   5        5.09       12.24      8.89 o 
  11   1   5      295.89      360.48     20.67 o 
  12   1   5       48.97       78.39     19.13 o 
 -16   2   5       98.00       97.01     15.67 o 
 -15   2   5      233.78      258.14     17.83 o 
 -14   2   5      355.95      358.22     30.56 o 
 -13   2   5       31.95       42.88     14.61 o 
 -12   2   5      236.38      230.69     19.93 o 
 -11   2   5      117.26      127.48      9.93 o 
 -10   2   5        5.18       15.75      6.38 o 
  -9   2   5      102.13      117.62      4.70 o 
  -8   2   5      178.96      188.80      6.63 o 
  -7   2   5      298.54      328.60     10.63 o 
  -6   2   5       75.30       80.07      5.31 o 
  -5   2   5      417.58      483.54     11.30 o 
  -4   2   5     2954.79     3190.05     37.14 o 
  -3   2   5        2.01        4.65      3.76 o 
  -2   2   5       95.36      101.15      4.15 o 
  -1   2   5      560.36      596.90      9.40 o 
   0   2   5       22.69       24.13      4.65 o 
   1   2   5       25.57       24.08      3.32 o 
   2   2   5     2255.41     2336.24     27.66 o 
   3   2   5      125.39      122.01      7.31 o 
   4   2   5      126.57      152.48     13.95 o 
   5   2   5       39.29       37.81      6.05 o 
   6   2   5      143.96      125.47      7.00 o 
   7   2   5       96.92       96.50     12.62 o 
   8   2   5       68.36       72.17      8.30 o 
   9   2   5       25.57       26.49      7.94 o 
  10   2   5      142.52      107.88     11.27 o 
  11   2   5        9.27       17.27     13.29 o 
  12   2   5       25.22       21.29     18.72 o 
 -16   3   5      111.06       99.76     17.91 o 
 -15   3   5      297.71      370.37     31.23 o 
 -14   3   5      603.92      611.19     22.56 o 
 -13   3   5     1180.55     1168.09     53.84 o 
 -12   3   5     1442.36     1421.58     32.41 o 
 -11   3   5       53.06       51.04     20.59 o 
 -10   3   5     1110.20     1128.80     23.09 o 
  -9   3   5     2288.11     2301.56     28.23 o 
  -8   3   5     6332.30     6250.38     77.30 o 
  -7   3   5     2874.42     2719.34     35.64 o 
  -6   3   5      191.83      161.75      6.38 o 
  -5   3   5     3659.37     3766.27     45.33 o 
  -4   3   5     8017.81     8086.37     83.50 o 
  -3   3   5    12091.08    11925.62    120.96 o 
  -2   3   5     3301.23     3073.67     34.73 o 
  -1   3   5      589.43      674.71     10.78 o 
   0   3   5     4371.99     4493.09     46.70 o 
   1   3   5     3193.94     3136.52     34.38 o 
   2   3   5     5369.39     5145.38     59.46 o 
   3   3   5     1526.29     1471.64     21.15 o 
   4   3   5       40.87       45.60      5.31 o 
   5   3   5      736.62      745.96     14.95 o 
   6   3   5     1499.82     1477.38     24.91 o 
   7   3   5     2650.68     2714.45     42.31 o 
   8   3   5       36.88       44.80      9.25 o 
   9   3   5       23.10       18.99      7.62 o 
  10   3   5      492.82      516.44     24.78 o 
  11   3   5       80.44       63.27     14.54 o 
 -16   4   5        5.94      -11.09     18.82 o 
 -15   4   5        0.17       26.78     14.57 o 
 -14   4   5       10.02        3.99     13.29 o 
 -13   4   5      183.92      187.34     14.62 o 
 -12   4   5      175.03      174.06     13.29 o 
 -11   4   5      183.67      192.66     13.29 o 
 -10   4   5       96.08      101.52      9.51 o 
  -9   4   5      128.33      149.33      7.97 o 
  -8   4   5      169.87      190.27      9.30 o 
  -7   4   5       11.75       27.13      5.10 o 
  -6   4   5      259.28      241.37      8.60 o 
  -5   4   5        0.48        1.86      4.42 o 
  -4   4   5     1006.73     1081.54     15.32 o 
  -3   4   5      573.48      711.74     13.96 o 
  -2   4   5       10.79       19.47      3.19 o 
  -1   4   5      326.42      362.06      7.97 o 
   0   4   5      583.43      590.17      8.89 o 
   1   4   5      314.81      340.61     10.63 o 
   2   4   5      418.03      432.96     12.63 o 
   3   4   5      517.16      507.39     15.28 o 
   4   4   5       16.12        9.50      6.05 o 
   5   4   5       52.34       72.29      9.25 o 
   6   4   5      503.78      514.85     10.42 o 
   7   4   5       43.97       44.56      4.86 o 
   8   4   5       14.82       -0.28      5.98 o 
   9   4   5       46.19       49.16     11.27 o 
  10   4   5      134.44       88.74     14.94 o 
  11   4   5       81.25       46.81     16.90 o 
 -15   5   5        4.78       28.02     24.58 o 
 -14   5   5     1673.95     1667.38     51.86 o 
 -13   5   5     1813.34     1798.73     41.03 o 
 -12   5   5      454.79      497.62     41.20 o 
 -11   5   5      156.03      142.56     31.89 o 
 -10   5   5      583.24      587.84     31.90 o 
  -9   5   5     2210.94     2227.20     28.74 o 
  -8   5   5     3844.88     3837.05     46.56 o 
  -7   5   5     1331.86     1351.06     21.28 o 
  -6   5   5       31.58       41.19      8.64 o 
  -5   5   5      714.17      698.61     11.62 o 
  -4   5   5     8084.12     7983.12     88.05 o 
  -3   5   5     3977.51     4008.66     61.99 o 
  -2   5   5     2280.15     2172.08     27.10 o 
  -1   5   5      102.73      107.89      6.64 o 
   0   5   5      421.36      382.10      7.52 o 
   1   5   5     3605.70     3633.79     43.74 o 
   2   5   5     2293.74     2291.76     31.99 o 
   3   5   5     2148.50     2165.63     31.05 o 
   4   5   5      343.01      328.36     10.78 o 
   5   5   5      594.24      599.11     14.95 o 
   6   5   5     2132.67     2159.95     36.20 o 
   7   5   5     1324.72     1308.24     43.87 o 
   8   5   5     1416.80     1445.09     31.23 o 
   9   5   5      160.56      136.97     15.97 o 
  10   5   5      247.18      234.45     17.78 o 
  11   5   5      499.53      500.99     29.25 o 
 -15   6   5        0.04      -15.92     19.95 o 
 -14   6   5       36.15       46.50     18.60 o 
 -13   6   5        5.45       -2.66     11.96 o 
 -12   6   5       25.39       19.49     14.61 o 
 -11   6   5      228.87      206.25     15.94 o 
 -10   6   5      110.48      102.22      5.14 o 
  -9   6   5       67.69       71.16      7.31 o 
  -8   6   5      563.95      583.33     12.27 o 
  -7   6   5       74.73       97.24      7.97 o 
  -6   6   5      209.46      231.63      9.97 o 
  -5   6   5      115.37      131.42      9.83 o 
  -4   6   5      671.10      704.78     15.90 o 
  -3   6   5       43.08       37.20      7.00 o 
  -2   6   5       59.25       60.91      6.63 o 
  -1   6   5       35.79       43.27     15.94 o 
   0   6   5       47.47       51.90      4.61 o 
   1   6   5      222.66      241.95      8.46 o 
   2   6   5       10.99       12.62      5.64 o 
   3   6   5       33.55       33.98      7.00 o 
   4   6   5        6.43        8.59     10.63 o 
   5   6   5      112.00      114.87      9.83 o 
   6   6   5       48.73       43.78      8.89 o 
   7   6   5       65.20       41.86      9.39 o 
   8   6   5       14.36       -1.33      9.57 o 
   9   6   5        3.79       -3.99     13.15 o 
  10   6   5        5.51        8.09     20.59 o 
 -14   7   5      468.03      457.12     42.52 o 
 -13   7   5      861.76      898.47     37.21 o 
 -12   7   5       41.30       42.51     10.63 o 
 -11   7   5       46.20       39.39     10.25 o 
 -10   7   5      607.16      608.10     13.85 o 
  -9   7   5     1494.42     1498.86     33.24 o 
  -8   7   5      113.91      138.69      7.31 o 
  -7   7   5      379.35      395.48     12.45 o 
  -6   7   5      104.22      114.37      8.30 o 
  -5   7   5      356.31      366.01     22.59 o 
  -4   7   5      727.47      746.85     19.27 o 
  -3   7   5     3540.58     3487.05     53.20 o 
  -2   7   5      754.63      769.84     20.60 o 
  -1   7   5      525.37      523.36     12.27 o 
   0   7   5     1358.45     1325.73     24.60 o 
   1   7   5     1497.56     1448.68     26.49 o 
   2   7   5     2047.08     1986.21     31.04 o 
   3   7   5     1500.68     1457.04     25.85 o 
   4   7   5       11.68        9.30      7.52 o 
   5   7   5      826.73      853.37     20.68 o 
   6   7   5     1126.96     1098.75     25.38 o 
   7   7   5      884.17      871.01     24.22 o 
   8   7   5       99.82       98.83     23.91 o 
   9   7   5       65.17       67.72     21.26 o 
 -13   8   5       15.60       47.83     26.57 o 
 -12   8   5       77.44       63.77     19.93 o 
 -11   8   5        0.24      -13.95     13.95 o 
 -10   8   5       91.88       93.27     19.26 o 
  -9   8   5       45.84       50.46      8.64 o 
  -8   8   5        3.22       -5.81      7.34 o 
  -7   8   5       52.82       35.06      8.89 o 
  -6   8   5        2.38       -4.61      7.00 o 
  -5   8   5        2.06       10.63      7.00 o 
  -4   8   5        4.50       -7.94      7.94 o 
  -3   8   5       24.11       14.91      9.30 o 
  -2   8   5       36.76       41.49     12.62 o 
  -1   8   5      416.84      398.89     10.91 o 
   0   8   5      556.56      520.99     12.10 o 
   1   8   5       22.92       23.19      9.23 o 
   2   8   5      390.36      378.07     15.95 o 
   3   8   5     1228.49     1223.70     26.59 o 
   4   8   5        3.28       -3.32      8.45 o 
   5   8   5       46.13       30.34     18.60 o 
   6   8   5      311.36      334.70     14.95 o 
   7   8   5       26.31        3.54     12.45 o 
   8   8   5        3.50       41.91     15.31 o 
   9   8   5        3.34       -4.56     19.26 o 
 -12   9   5      325.48      296.31     34.55 o 
 -11   9   5      232.56      236.84     28.57 o 
 -10   9   5      194.41      186.78     28.57 o 
  -9   9   5     1175.56     1232.72     55.83 o 
  -8   9   5     2827.34     2835.22     57.21 o 
  -7   9   5      625.43      622.38     19.11 o 
  -6   9   5        7.64       16.92      8.89 o 
  -5   9   5      378.51      389.35     14.54 o 
  -4   9   5     2237.87     2309.90     41.26 o 
  -3   9   5      291.01      284.08     17.27 o 
  -2   9   5      996.45     1029.34     25.73 o 
  -1   9   5      358.34      353.65     12.95 o 
   0   9   5       65.85       82.11      8.64 o 
   1   9   5     1287.93     1287.50     29.25 o 
   2   9   5     1123.22     1138.25     25.73 o 
   3   9   5      392.09      383.51     14.09 o 
   4   9   5       61.17       62.11     14.61 o 
   5   9   5      108.69      150.81     13.60 o 
   6   9   5      343.74      349.24     23.92 o 
   7   9   5      363.94      374.64     20.05 o 
   8   9   5      127.84       83.63     20.60 o 
 -11  10   5       10.24      -15.22     49.82 o 
 -10  10   5       58.65       29.68     22.59 o 
  -9  10   5      286.61      279.08     16.91 o 
  -8  10   5       26.54       13.11     10.77 o 
  -7  10   5       89.58      109.99     23.25 o 
  -6  10   5        0.98        6.52     11.29 o 
  -5  10   5      122.15      126.09     15.28 o 
  -4  10   5       16.36       15.59      8.89 o 
  -3  10   5        1.04       -1.19      8.60 o 
  -2  10   5      239.77      239.47     15.94 o 
  -1  10   5      105.50       91.07     17.94 o 
   0  10   5      401.13      408.27     21.93 o 
   1  10   5       35.79       37.42      9.80 o 
   2  10   5       22.98       38.16     10.25 o 
   3  10   5      109.30      107.58     25.91 o 
   4  10   5       25.52       37.15     14.61 o 
   5  10   5      151.07      120.61     14.00 o 
   6  10   5        7.22       -5.17     23.25 o 
 -10  11   5       40.20       22.05     27.42 o 
  -9  11   5      619.61      604.88     52.05 o 
  -8  11   5      660.36      643.14     37.98 o 
  -7  11   5      510.73      544.63     61.79 o 
  -6  11   5       30.87       59.34     14.54 o 
  -5  11   5      252.46      293.14     41.85 o 
  -4  11   5      526.09      496.00     21.00 o 
  -3  11   5     1724.44     1679.22     44.90 o 
  -2  11   5      672.41      705.44     24.27 o 
  -1  11   5        0.08       -7.57     14.61 o 
   0  11   5      286.46      279.36     12.40 o 
   1  11   5     1190.53     1214.98     30.25 o 
   2  11   5      892.93      823.58     29.92 o 
   3  11   5      211.60      195.72     35.87 o 
   4  11   5        0.24        1.57     57.13 o 
   5  11   5      141.14       92.48     27.90 o 
  -7  12   5       68.93       77.20     59.12 o 
  -6  12   5       40.98       46.55     19.67 o 
  -5  12   5       72.94       41.16     28.56 o 
  -4  12   5        3.01        7.21     14.48 o 
  -3  12   5       21.08       32.84     15.69 o 
  -2  12   5       37.26       65.63     26.57 o 
  -1  12   5       27.88       31.44     13.07 o 
   0  12   5       60.39       57.10     18.68 o 
   1  12   5       38.44       31.62     19.90 o 
   2  12   5        7.67        8.01     29.23 o 
   3  12   5       33.89       24.53     28.56 o 
 -17   0   6        6.08       37.20     55.80 o 
 -16   0   6      137.60      115.59     45.17 o 
 -15   0   6      746.94      784.14     46.52 o 
 -14   0   6      841.91      845.33     45.19 o 
 -13   0   6      555.47      544.88     17.28 o 
 -12   0   6      166.26      192.66     14.62 o 
 -11   0   6      575.59      583.45     15.95 o 
 -10   0   6     6186.63     5948.36    100.07 o 
  -9   0   6     1667.84     1642.83     31.93 o 
  -8   0   6      574.81      543.63     14.62 o 
  -7   0   6     1709.83     1898.72     35.93 o 
  -6   0   6     1043.54     1042.62     22.61 o 
  -5   0   6     4922.50     4683.85     76.11 o 
  -4   0   6    12505.54    12392.15    187.11 o 
  -3   0   6     2235.11     2249.33     35.96 o 
  -2   0   6     9780.68    10284.10    142.29 o 
  -1   0   6     1283.24     1145.39     21.28 o 
   0   0   6    15589.94    15793.71    217.13 o 
   1   0   6      388.83      382.76     11.96 o 
   2   0   6      731.49      716.53     15.95 o 
   3   0   6      652.88      655.30     17.28 o 
   4   0   6      970.30      896.06     22.60 o 
   5   0   6     1563.01     1581.28     33.25 o 
   6   0   6     8972.90     9224.48    148.29 o 
   7   0   6      128.76      131.54     11.96 o 
   8   0   6      122.21      118.25     11.96 o 
   9   0   6     1810.65     1801.85     49.20 o 
  10   0   6     1674.81     1833.56     61.16 o 
  11   0   6      559.61      400.00     34.55 o 
 -17   1   6       26.77       -8.37     24.56 o 
 -16   1   6       24.49       24.94     23.00 o 
 -15   1   6       58.67       64.17     10.63 o 
 -14   1   6      230.09      240.39     14.62 o 
 -13   1   6       50.69       72.62      8.60 o 
 -12   1   6      303.91      319.63     11.29 o 
 -11   1   6        4.14        3.99      5.31 o 
 -10   1   6       25.96       27.90      5.64 o 
  -9   1   6      380.22      358.08      8.89 o 
  -8   1   6       96.41      100.29     11.96 o 
  -7   1   6      350.88      388.22      9.40 o 
  -6   1   6       43.55       39.97      5.41 o 
  -5   1   6     2672.17     2865.29     32.93 o 
  -4   1   6     1355.54     1511.07     19.27 o 
  -3   1   6      839.77      931.89     13.42 o 
  -2   1   6       18.38        7.97      3.76 o 
  -1   1   6     1192.87     1260.45     15.99 o 
   0   1   6      295.96      314.71      8.64 o 
   1   1   6      144.63      155.59      5.41 o 
   2   1   6      296.36      323.61      8.46 o 
   3   1   6      186.18      217.54      9.97 o 
   4   1   6      235.55      240.57      8.46 o 
   5   1   6       13.96       15.94      6.58 o 
   6   1   6      143.04      155.64      8.46 o 
   7   1   6      541.20      533.06     21.93 o 
   8   1   6      160.06      133.56      9.40 o 
   9   1   6      234.12      205.99     14.68 o 
  10   1   6        4.74       16.42     13.05 o 
  11   1   6       42.89       32.55     33.88 o 
 -16   2   6      704.53      716.69     39.21 o 
 -15   2   6     1732.11     1716.92     79.12 o 
 -14   2   6      984.53      927.52     54.50 o 
 -13   2   6        3.97       23.25     11.96 o 
 -12   2   6      816.77      837.33     22.56 o 
 -11   2   6     4988.95     4935.89     77.65 o 
 -10   2   6     1854.72     1847.72     25.40 o 
  -9   2   6      863.45      797.80     13.61 o 
  -8   2   6       34.46       25.70      5.10 o 
  -7   2   6       22.98       25.80      5.10 o 
  -6   2   6     6555.31     6518.25     76.87 o 
  -5   2   6     3007.72     2776.35     36.04 o 
  -4   2   6     2054.90     1927.99     23.48 o 
  -3   2   6      301.49      290.12      7.00 o 
  -2   2   6      171.88      244.61      6.58 o 
  -1   2   6     5560.20     5660.09     58.56 o 
   0   2   6     1251.99     1153.16     14.37 o 
   1   2   6     4163.97     4183.90     43.25 o 
   2   2   6      999.61     1025.33     19.94 o 
   3   2   6      276.60      265.83     13.95 o 
   4   2   6     1240.88     1221.19     32.58 o 
   5   2   6     2901.20     2894.74     47.25 o 
   6   2   6      175.09      202.64      9.40 o 
   7   2   6      123.06      131.17     15.94 o 
   8   2   6      261.55      278.30     17.94 o 
   9   2   6      245.16      250.34     13.60 o 
  10   2   6      234.05      241.69     19.90 o 
  11   2   6      186.84      253.62     22.86 o 
 -16   3   6      186.89      180.61     51.15 o 
 -15   3   6      546.45      523.59     25.25 o 
 -14   3   6       53.63       61.73     10.35 o 
 -13   3   6       64.33       73.93     13.72 o 
 -12   3   6      154.44      156.02     20.59 o 
 -11   3   6      307.11      294.38     12.65 o 
 -10   3   6      334.27      356.26      7.95 o 
  -9   3   6      317.11      298.03     10.06 o 
  -8   3   6       37.36       44.01      5.98 o 
  -7   3   6      124.20      125.48      7.00 o 
  -6   3   6       98.13      104.00      6.38 o 
  -5   3   6       30.91       26.17      4.65 o 
  -4   3   6      279.96      339.46      8.89 o 
  -3   3   6      420.20      471.47     15.95 o 
  -2   3   6      828.55      890.56     13.61 o 
  -1   3   6      987.73     1021.06     17.95 o 
   0   3   6        4.38        0.00      4.15 o 
   1   3   6       58.89       63.62     10.63 o 
   2   3   6       97.14      112.87      7.34 o 
   3   3   6        0.11        0.12      8.64 o 
   4   3   6       12.59       17.84      6.38 o 
   5   3   6       65.73       62.33      7.34 o 
   6   3   6       14.18       12.49      6.63 o 
   7   3   6       57.37       70.90     11.29 o 
   8   3   6        1.75        3.92      8.60 o 
   9   3   6        3.17        1.76     14.54 o 
  10   3   6       44.42       65.69     17.21 o 
  11   3   6       38.28       54.47     19.13 o 
 -16   4   6      562.98      587.21     35.01 o 
 -15   4   6      594.26      604.66     33.22 o 
 -14   4   6      500.15      534.21     23.92 o 
 -13   4   6      150.51      126.99     40.52 o 
 -12   4   6        3.86        2.13      9.02 o 
 -11   4   6      883.62      919.30     42.54 o 
 -10   4   6     2962.21     2977.01     35.21 o 
  -9   4   6     3138.78     3097.67     48.59 o 
  -8   4   6      101.66      100.69      7.00 o 
  -7   4   6     1803.79     1914.83     33.92 o 
  -6   4   6     1737.78     1715.86     24.28 o 
  -5   4   6     4773.16     4621.41     52.03 o 
  -4   4   6      400.89      350.03      7.62 o 
  -3   4   6      282.50      268.67      8.46 o 
  -2   4   6      785.93      844.00     15.29 o 
  -1   4   6     2246.80     1985.53     25.20 o 
   0   4   6     1575.01     1520.64     21.02 o 
   1   4   6     2817.08     2680.74     34.12 o 
   2   4   6      116.24      124.66      8.46 o 
   3   4   6      140.75      150.44      9.83 o 
   4   4   6     1958.25     1942.33     56.53 o 
   5   4   6      888.80      881.08     21.56 o 
   6   4   6      153.24      154.95      6.20 o 
   7   4   6       50.68       65.94      6.64 o 
   8   4   6      194.23      206.66     15.03 o 
   9   4   6      223.65      228.58     17.78 o 
  10   4   6      101.23      118.48     32.55 o 
 -16   5   6       15.95        3.99     18.60 o 
 -15   5   6       89.73       65.10     19.93 o 
 -14   5   6        0.10        2.66     11.96 o 
 -13   5   6       14.66        2.11     18.60 o 
 -12   5   6        9.13       -8.98     16.61 o 
 -11   5   6        7.86       -1.33     12.62 o 
 -10   5   6      198.63      200.04      7.31 o 
  -9   5   6      259.09      280.34      9.83 o 
  -8   5   6        1.89        5.54      5.41 o 
  -7   5   6        1.97        3.99      5.41 o 
  -6   5   6       35.42       38.14      5.41 o 
  -5   5   6        0.53        1.77      6.64 o 
  -4   5   6      420.25      428.18      8.85 o 
  -3   5   6      336.10      343.70     11.30 o 
  -2   5   6        4.52        7.73      5.31 o 
  -1   5   6       13.63       19.30      4.42 o 
   0   5   6        1.33        5.58      4.42 o 
   1   5   6       68.54       81.58      5.41 o 
   2   5   6       33.45       16.61      9.96 o 
   3   5   6       12.13       17.94      7.31 o 
   4   5   6       83.01       83.78      9.57 o 
   5   5   6      363.79      341.93     15.95 o 
   6   5   6       21.69       33.01     15.28 o 
   7   5   6       52.29       37.96      9.83 o 
   8   5   6       44.75       32.49     15.31 o 
   9   5   6       29.05      -19.26     19.26 o 
  10   5   6        7.95      -17.42     17.42 o 
 -15   6   6      508.62      473.07     35.88 o 
 -14   6   6      730.73      765.51     33.23 o 
 -13   6   6      524.77      514.28     22.59 o 
 -12   6   6       13.69       11.96     10.63 o 
 -11   6   6      493.07      525.49     27.24 o 
 -10   6   6     2025.17     2035.24     49.21 o 
  -9   6   6     3653.52     3566.64     49.40 o 
  -8   6   6     3312.33     3277.12     42.53 o 
  -7   6   6        7.03       17.45     13.29 o 
  -6   6   6     4087.44     3965.19     53.22 o 
  -5   6   6     7194.15     6995.48    138.87 o 
  -4   6   6     4659.83     4596.60     63.32 o 
  -3   6   6      561.38      564.85     14.00 o 
  -2   6   6      177.13      183.07      7.85 o 
  -1   6   6     1296.99     1327.71     19.48 o 
   0   6   6     8067.81     7782.90     84.95 o 
   1   6   6      957.27      968.16     18.31 o 
   2   6   6      714.69      722.98     21.93 o 
   3   6   6      305.42      314.19     19.93 o 
   4   6   6     1680.62     1663.67     30.05 o 
   5   6   6     1076.37     1084.16     23.96 o 
   6   6   6       88.21       92.90     10.77 o 
   7   6   6        8.71       -2.21      9.83 o 
   8   6   6       37.16       13.75     29.23 o 
   9   6   6       56.27       41.05     19.26 o 
 -14   7   6       58.65       57.13     25.24 o 
 -13   7   6        5.21       -6.64     18.60 o 
 -12   7   6        2.06       11.96     11.96 o 
 -11   7   6       12.35        7.71      4.42 o 
 -10   7   6        0.52        6.64     27.90 o 
  -9   7   6       89.25       94.67     10.63 o 
  -8   7   6        1.62        1.33      9.96 o 
  -7   7   6      328.40      343.01     12.76 o 
  -6   7   6       35.48       32.31      7.34 o 
  -5   7   6      294.61      311.07     12.11 o 
  -4   7   6       61.80       69.35     19.93 o 
  -3   7   6       31.45       16.69      7.34 o 
  -2   7   6      198.82      183.75     10.53 o 
  -1   7   6      290.08      304.98     13.29 o 
   0   7   6       15.76       18.40      3.56 o 
   1   7   6        6.56       18.60      6.58 o 
   2   7   6       10.00       13.91      9.30 o 
   3   7   6      279.37      306.52     12.66 o 
   4   7   6       41.15       53.55      8.89 o 
   5   7   6      300.28      273.18     13.60 o 
   6   7   6       18.45       31.06     23.25 o 
   7   7   6        4.41       12.08     14.97 o 
   8   7   6       55.84        3.83     18.68 o 
   9   7   6      186.48      184.51     32.55 o 
 -13   8   6       32.88       43.84     19.93 o 
 -12   8   6       37.63       13.24     17.27 o 
 -11   8   6      318.82      312.67     13.60 o 
 -10   8   6     1678.42     1707.88     59.84 o 
  -9   8   6     1268.63     1321.22     26.31 o 
  -8   8   6       13.77        8.67     11.96 o 
  -7   8   6      298.60      300.09     12.45 o 
  -6   8   6     1504.93     1489.59     30.04 o 
  -5   8   6     1851.81     1825.26     36.68 o 
  -4   8   6     2851.04     2980.39     73.86 o 
  -3   8   6       41.04       45.98      9.05 o 
  -2   8   6      809.92      790.85     19.47 o 
  -1   8   6     3500.93     3455.95     51.37 o 
   0   8   6     1437.77     1467.57     23.79 o 
   1   8   6      788.45      788.41     18.73 o 
   2   8   6      149.97      151.04     10.33 o 
   3   8   6      904.87      925.88     21.56 o 
   4   8   6      475.77      508.96     15.97 o 
   5   8   6      429.24      420.94     17.36 o 
   6   8   6      290.00      264.79     17.27 o 
   7   8   6       10.93        1.21     27.24 o 
   8   8   6       61.00       90.05     20.32 o 
 -12   9   6        0.09      -16.30     18.60 o 
 -11   9   6      240.70      190.51     20.65 o 
 -10   9   6       88.41       87.15     12.11 o 
  -9   9   6       40.20       21.70     10.81 o 
  -8   9   6      160.89      158.04     10.81 o 
  -7   9   6        0.26       -1.80      7.94 o 
  -6   9   6      142.61      150.59     10.77 o 
  -5   9   6      444.43      432.23     16.42 o 
  -4   9   6        3.18        1.99      9.39 o 
  -3   9   6       79.74       80.60      9.83 o 
  -2   9   6      396.58      408.10     14.69 o 
  -1   9   6      109.08      130.46      8.52 o 
   0   9   6      330.08      361.95     41.86 o 
   1   9   6       45.82       28.01      7.52 o 
   2   9   6      129.40      129.97     10.77 o 
   3   9   6       13.19       16.61     11.29 o 
   4   9   6      134.29      126.32     23.92 o 
   5   9   6        0.93       -4.57     11.71 o 
   6   9   6       31.99       27.26     14.00 o 
   7   9   6        1.47        5.50     15.94 o 
 -11  10   6      827.65      816.59     56.50 o 
 -10  10   6      614.96      537.65     57.14 o 
  -9  10   6      437.93      488.44     33.89 o 
  -8  10   6        4.01        8.45     11.49 o 
  -7  10   6      217.04      209.43     13.27 o 
  -6  10   6      719.29      745.06     31.23 o 
  -5  10   6     1444.04     1540.81     78.44 o 
  -4  10   6      579.82      591.65     20.61 o 
  -3  10   6      121.64      124.62     37.20 o 
  -2  10   6      551.17      520.41     19.02 o 
  -1  10   6      606.22      600.74     19.02 o 
   0  10   6     1065.66     1097.17     39.21 o 
   1  10   6      479.92      502.31     17.56 o 
   2  10   6       17.25       17.46      9.83 o 
   3  10   6       48.92       53.07     18.60 o 
   4  10   6      198.80      181.48     25.91 o 
   5  10   6      652.68      689.14     34.78 o 
  -9  11   6       86.14      105.09     28.55 o 
  -8  11   6       32.54       59.54     25.21 o 
  -7  11   6       56.63       39.34     17.90 o 
  -6  11   6      153.68      119.06     18.16 o 
  -5  11   6      115.13      104.34     17.26 o 
  -4  11   6       77.90       50.14     14.37 o 
  -3  11   6       16.66       -0.74      9.62 o 
  -2  11   6        5.36       -5.12      9.87 o 
  -1  11   6        3.16        5.98     11.96 o 
   0  11   6      202.11      217.07     21.62 o 
   1  11   6       60.24       62.16     17.94 o 
   2  11   6      119.15      103.72     24.58 o 
   3  11   6       26.47       30.43     24.83 o 
   4  11   6       45.05       29.01     28.94 o 
  -7  12   6       94.17       71.57     39.42 o 
  -6  12   6      153.27      139.28     37.20 o 
  -5  12   6      741.88      654.23     35.78 o 
  -4  12   6      319.32      274.92     19.31 o 
  -3  12   6      281.91      282.23     21.39 o 
  -2  12   6       35.37        9.57     38.53 o 
  -1  12   6      695.74      665.97     36.40 o 
   0  12   6      350.96      323.63     28.98 o 
   1  12   6      384.75      363.47     31.23 o 
 -17   1   7      452.51      481.47     45.42 o 
 -16   1   7      701.96      698.72     28.77 o 
 -15   1   7      329.52      301.63     15.95 o 
 -14   1   7        7.05       14.49      8.43 o 
 -13   1   7      757.65      778.91     16.22 o 
 -12   1   7     1345.75     1429.50     23.02 o 
 -11   1   7     2814.55     2755.56     38.11 o 
 -10   1   7      995.90      982.17     16.84 o 
  -9   1   7      265.72      265.82     23.25 o 
  -8   1   7     1570.09     1568.41     22.57 o 
  -7   1   7     7003.50     6979.80     83.83 o 
  -6   1   7     6149.62     5999.12     65.39 o 
  -5   1   7     2315.97     2363.81     29.00 o 
  -4   1   7      786.84      797.89     12.67 o 
  -3   1   7     1713.80     1681.93     20.70 o 
  -2   1   7     7044.60     7042.47     72.32 o 
  -1   1   7     2618.31     2614.15     30.13 o 
   0   1   7      262.39      251.49      9.30 o 
   1   1   7      180.50      189.63      7.31 o 
   2   1   7     2273.47     2227.04     29.54 o 
   3   1   7     2666.48     2710.38     37.10 o 
   4   1   7      986.46      978.46     17.86 o 
   5   1   7       12.42       25.69      6.64 o 
   6   1   7      133.75      135.40      8.89 o 
   7   1   7      505.32      514.66     15.48 o 
   8   1   7      149.36      182.96     18.60 o 
   9   1   7        7.18       22.28     12.10 o 
  10   1   7        4.54      -26.73     36.54 o 
 -17   2   7      118.50      100.58     24.58 o 
 -16   2   7      114.87      120.51     17.34 o 
 -15   2   7      110.87      110.28     14.61 o 
 -14   2   7      138.62      132.96     14.07 o 
 -13   2   7      379.05      329.11     18.47 o 
 -12   2   7      361.70      380.40      9.38 o 
 -11   2   7      243.97      235.38      8.46 o 
 -10   2   7     1069.93     1021.37     17.79 o 
  -9   2   7       39.14       54.91      6.05 o 
  -8   2   7      259.90      227.81      7.95 o 
  -7   2   7        3.11        7.61      5.10 o 
  -6   2   7      324.49      391.53     10.63 o 
  -5   2   7        0.06       -1.77      4.15 o 
  -4   2   7       44.05       35.29      9.96 o 
  -3   2   7      410.72      442.18      8.89 o 
  -2   2   7      599.73      642.80     11.28 o 
  -1   2   7      257.19      291.28      6.63 o 
   0   2   7      208.42      210.91      6.38 o 
   1   2   7      190.62      175.87      6.38 o 
   2   2   7      152.99      152.43      7.00 o 
   3   2   7      500.73      505.42     12.11 o 
   4   2   7       33.33       41.84      7.52 o 
   5   2   7        0.03        9.61      6.05 o 
   6   2   7        9.14       17.27      7.52 o 
   7   2   7      136.04      116.66      9.83 o 
   8   2   7        1.28       -9.83      9.83 o 
   9   2   7        0.76       -1.09     19.26 o 
  10   2   7      156.58      134.51     20.75 o 
 -16   3   7      550.54      575.41     33.22 o 
 -15   3   7      387.47      397.31     22.59 o 
 -14   3   7      195.53      233.85     15.94 o 
 -13   3   7      230.56      237.07     13.91 o 
 -12   3   7     2074.54     2086.33     61.19 o 
 -11   3   7     1336.00     1355.28     21.56 o 
 -10   3   7     1678.51     1522.97    101.08 o 
  -9   3   7      620.25      609.65     17.28 o 
  -8   3   7      584.60      565.94     26.58 o 
  -7   3   7     4069.26     3984.92     52.37 o 
  -6   3   7     5927.63     5934.94     69.83 o 
  -5   3   7      283.82      281.07      8.46 o 
  -4   3   7      135.91      125.57      7.52 o 
  -3   3   7     4547.83     4631.71     55.75 o 
  -2   3   7     4937.79     4902.49     52.82 o 
  -1   3   7     5191.82     5214.51     56.12 o 
   0   3   7      946.88      935.98     14.55 o 
   1   3   7     1902.99     1967.25     25.86 o 
   2   3   7      960.03      968.63     27.92 o 
   3   3   7     3396.22     3320.56     51.93 o 
   4   3   7      675.85      645.32     15.49 o 
   5   3   7       48.87       48.32      7.62 o 
   6   3   7       59.65       61.84      7.94 o 
   7   3   7      342.40      345.12     17.27 o 
   8   3   7      729.85      750.48     29.90 o 
   9   3   7       91.99       70.35     18.16 o 
  10   3   7       80.69      113.99     20.51 o 
 -16   4   7       27.73       59.79     22.59 o 
 -15   4   7        0.07       15.94     18.60 o 
 -14   4   7       13.88        0.00     13.29 o 
 -13   4   7       13.20       22.50     11.13 o 
 -12   4   7       23.97       59.08     11.05 o 
 -11   4   7      605.15      574.82     11.28 o 
 -10   4   7       40.58       49.78      8.19 o 
  -9   4   7       44.22       41.89      9.30 o 
  -8   4   7      451.05      456.25     11.49 o 
  -7   4   7      645.00      663.96     13.73 o 
  -6   4   7       21.05       26.20      5.41 o 
  -5   4   7      209.84      223.48      8.30 o 
  -4   4   7      138.69      150.59      7.34 o 
  -3   4   7      840.95      830.89     14.01 o 
  -2   4   7      172.08      204.00      8.64 o 
  -1   4   7      171.73      193.11      7.94 o 
   0   4   7        1.70       -0.85      5.31 o 
   1   4   7       58.71       81.43      6.63 o 
   2   4   7      271.53      281.34      9.57 o 
   3   4   7      663.04      664.79     15.32 o 
   4   4   7      210.49      239.89      9.57 o 
   5   4   7       71.06       69.19      5.94 o 
   6   4   7       24.49       33.55      8.64 o 
   7   4   7      397.66      410.76     22.32 o 
   8   4   7       18.54       23.71     25.91 o 
   9   4   7       38.16       37.27     22.59 o 
 -16   5   7      326.70      252.46     43.85 o 
 -15   5   7       55.31       65.10     21.26 o 
 -14   5   7       99.42       78.39     15.94 o 
 -13   5   7      759.40      826.68     29.24 o 
 -12   5   7     1654.45     1628.54     41.22 o 
 -11   5   7     2374.44     2321.13     39.24 o 
 -10   5   7      104.14      123.56      8.30 o 
  -9   5   7       61.47       68.29      6.63 o 
  -8   5   7     3287.41     3256.63     44.46 o 
  -7   5   7     1987.19     2026.02     28.40 o 
  -6   5   7     1559.29     1567.35     22.91 o 
  -5   5   7     1556.58     1530.99     21.97 o 
  -4   5   7      192.96      203.77      8.89 o 
  -3   5   7     2437.41     2366.87     30.49 o 
  -2   5   7     2736.16     2809.64     36.39 o 
  -1   5   7     2833.01     2805.01     35.21 o 
   0   5   7      457.90      447.52     10.53 o 
   1   5   7      193.08      197.07     10.21 o 
   2   5   7     1583.59     1559.74     28.97 o 
   3   5   7      286.38      310.22     21.92 o 
   4   5   7     1316.51     1361.83     28.02 o 
   5   5   7      654.12      606.17     21.93 o 
   6   5   7       79.06       82.91     13.40 o 
   7   5   7      158.78      187.06     28.57 o 
   8   5   7      221.05      199.47     21.26 o 
   9   5   7     1058.04     1096.54     44.37 o 
 -15   6   7       40.18       27.90     31.89 o 
 -14   6   7      182.31      178.04     18.60 o 
 -13   6   7       19.49       26.57     11.96 o 
 -12   6   7       99.82       98.51     13.95 o 
 -11   6   7       15.04       11.07      5.41 o 
 -10   6   7       14.50       24.07     17.94 o 
  -9   6   7       38.78       33.99      5.81 o 
  -8   6   7        4.86       -0.89      4.75 o 
  -7   6   7        4.31       -1.33      3.78 o 
  -6   6   7      615.13      630.48     12.05 o 
  -5   6   7      366.98      362.38      9.05 o 
  -4   6   7       63.38       71.91      7.31 o 
  -3   6   7       69.98       66.08      6.63 o 
  -2   6   7      862.40      905.67     22.60 o 
  -1   6   7       86.79       90.49      6.38 o 
   0   6   7       87.90       73.02      6.38 o 
   1   6   7       48.11       68.50      8.64 o 
   2   6   7       38.92       36.57      8.84 o 
   3   6   7       41.87       64.22     10.53 o 
   4   6   7      332.92      341.70     29.90 o 
   5   6   7      137.73      138.91     19.27 o 
   6   6   7        8.74       11.57     11.16 o 
   7   6   7        0.96       11.84     13.84 o 
   8   6   7       31.40       15.94     27.90 o 
 -14   7   7       66.11       15.94     26.57 o 
 -13   7   7      512.53      455.80     29.24 o 
 -12   7   7     1649.08     1702.71     86.43 o 
 -11   7   7      756.80      803.75     18.17 o 
 -10   7   7      115.71      132.26      6.84 o 
  -9   7   7      485.76      431.32      9.97 o 
  -8   7   7     1481.90     1510.25     39.89 o 
  -7   7   7     1324.87     1344.00     38.56 o 
  -6   7   7      207.67      254.15     17.94 o 
  -5   7   7       11.73       13.82      7.00 o 
  -4   7   7      170.17      160.34      8.30 o 
  -3   7   7       97.54      110.98      9.96 o 
  -2   7   7      964.83      952.66     14.95 o 
  -1   7   7      661.15      668.55     13.16 o 
   0   7   7      369.48      390.97     11.96 o 
   1   7   7        3.20       15.94      9.30 o 
   2   7   7      331.65      343.66     17.27 o 
   3   7   7      577.87      592.98     19.11 o 
   4   7   7      926.62      869.27     25.83 o 
   5   7   7      203.05      214.26     16.83 o 
   6   7   7       13.64       20.81     14.00 o 
   7   7   7      283.45      280.66     22.99 o 
   8   7   7      593.62      564.82     32.87 o 
 -13   8   7        8.99       43.84     18.60 o 
 -12   8   7       38.93       33.18     19.26 o 
 -11   8   7        0.96       -9.17      9.83 o 
 -10   8   7        3.54       -9.53     11.96 o 
  -9   8   7      168.10      171.92     10.21 o 
  -8   8   7        8.33        8.27      8.30 o 
  -7   8   7       43.33       52.47     17.94 o 
  -6   8   7       52.77       43.04      8.89 o 
  -5   8   7        3.73        9.77      7.94 o 
  -4   8   7       16.30       21.26      7.52 o 
  -3   8   7      171.00      209.27     17.94 o 
  -2   8   7       24.54       30.41      7.85 o 
  -1   8   7       28.14       21.50      4.70 o 
   0   8   7      126.52      141.93      8.89 o 
   1   8   7      134.29      119.48      8.60 o 
   2   8   7      159.13      142.85      9.25 o 
   3   8   7        5.39       15.15      9.25 o 
   4   8   7      170.80      184.56     31.89 o 
   5   8   7      337.19      288.23     21.55 o 
   6   8   7       34.08        5.31     17.09 o 
   7   8   7        5.39      -14.23     18.68 o 
 -12   9   7      577.06      536.98     41.86 o 
 -11   9   7      633.97      647.55     32.31 o 
 -10   9   7      185.81      190.31     19.93 o 
  -9   9   7       62.16       57.42     11.16 o 
  -8   9   7      376.47      382.66     15.31 o 
  -7   9   7     2068.81     2031.01     54.53 o 
  -6   9   7     1579.85     1581.10     30.98 o 
  -5   9   7      615.74      675.26     18.61 o 
  -4   9   7        0.77        2.32      9.25 o 
  -3   9   7     1569.76     1531.48     44.54 o 
  -2   9   7     1033.70     1060.40     26.77 o 
  -1   9   7      324.54      371.34      9.97 o 
   0   9   7      388.56      408.24     14.36 o 
   1   9   7        2.34       -3.42      6.38 o 
   2   9   7       75.75       74.05     13.03 o 
   3   9   7      733.62      765.69     33.23 o 
   4   9   7      219.64      220.61     18.16 o 
   5   9   7      161.55      131.25     27.90 o 
   6   9   7       11.18       -5.46     15.69 o 
 -11  10   7       43.65       19.28     24.58 o 
 -10  10   7        5.67       -6.20     22.59 o 
  -9  10   7        3.00       38.92     23.29 o 
  -8  10   7       36.40       33.72     23.91 o 
  -7  10   7       38.09       37.20     10.77 o 
  -6  10   7       23.66       11.26     10.77 o 
  -5  10   7      162.62      132.40     14.26 o 
  -4  10   7       66.47       60.71     11.79 o 
  -3  10   7       28.56       32.34     33.88 o 
  -2  10   7        2.10       -8.43      8.43 o 
  -1  10   7      206.12      228.81     13.29 o 
   0  10   7       49.47       35.54     13.95 o 
   1  10   7       87.71       75.22     13.07 o 
   2  10   7       54.28       49.76     16.38 o 
   3  10   7      209.32      221.19     21.26 o 
   4  10   7        5.17       -7.84     18.60 o 
  -9  11   7       12.36       21.26     59.78 o 
  -8  11   7      165.43      114.89     53.15 o 
  -7  11   7      680.04      649.63     35.66 o 
  -6  11   7      809.36      862.20     37.09 o 
  -5  11   7       88.15       79.72     15.32 o 
  -4  11   7        0.77       -6.82     15.19 o 
  -3  11   7      208.33      209.29     52.48 o 
  -2  11   7      604.86      655.79     29.24 o 
  -1  11   7      895.75      978.04     57.15 o 
   0  11   7       50.99       38.75     21.70 o 
   1  11   7       33.86       31.44     17.87 o 
   2  11   7      538.46      565.65     51.83 o 
  -6  12   7        5.41       33.44     36.60 o 
  -5  12   7       13.53       18.80     24.58 o 
  -4  12   7       12.75       21.02     18.61 o 
  -3  12   7       14.85       11.88     23.94 o 
  -2  12   7       21.11       16.80     27.90 o 
  -1  12   7        3.39      -22.32     23.29 o 
 -17   0   8      694.46      709.67     58.47 o 
 -16   0   8       11.30       55.80     27.90 o 
 -15   0   8       23.60       30.56      7.97 o 
 -14   0   8      496.68      542.19     25.25 o 
 -13   0   8     1415.01     1443.93     33.24 o 
 -12   0   8     1010.84     1008.96     27.92 o 
 -11   0   8       67.08       71.74      9.30 o 
 -10   0   8      187.98      190.01     11.96 o 
  -9   0   8     2366.34     2393.97     51.90 o 
  -8   0   8     2283.54     2215.71     43.92 o 
  -7   0   8     3310.48     3221.88     54.61 o 
  -6   0   8      422.99      458.50     14.62 o 
  -5   0   8      797.31      840.18     21.27 o 
  -4   0   8      935.85      920.06     22.60 o 
  -3   0   8     2686.36     2802.72     46.60 o 
  -2   0   8     4718.64     4560.79     72.01 o 
  -1   0   8        1.69        2.66      7.97 o 
   0   0   8     1219.85     1203.42     26.59 o 
   1   0   8     4059.45     4019.72     67.95 o 
   2   0   8     1555.50     1667.73     34.58 o 
   3   0   8      436.64      453.16     17.28 o 
   4   0   8        4.73        1.33      7.97 o 
   5   0   8      612.83      627.29     22.59 o 
   6   0   8      108.86      103.63     13.29 o 
   7   0   8      705.75      669.83     30.57 o 
   8   0   8     1018.57     1052.73     45.19 o 
   9   0   8       38.14      -22.59     22.59 o 
 -17   1   8        3.55       16.59     48.49 o 
 -16   1   8       14.79       23.91     13.29 o 
 -15   1   8        3.62      -10.27     10.27 o 
 -14   1   8       76.56       76.00      5.94 o 
 -13   1   8      170.44      172.27      7.52 o 
 -12   1   8      538.95      513.19     12.66 o 
 -11   1   8       32.29       35.70      6.05 o 
 -10   1   8      562.46      563.83     12.66 o 
  -9   1   8       75.16       71.24      6.58 o 
  -8   1   8       31.48       26.64      6.64 o 
  -7   1   8      344.85      375.29     10.21 o 
  -6   1   8      931.05      866.02     21.27 o 
  -5   1   8      804.40      862.32     14.95 o 
  -4   1   8        6.11        9.83      5.98 o 
  -3   1   8      890.00     1017.08     15.98 o 
  -2   1   8        6.53       16.61      5.98 o 
  -1   1   8      294.84      311.77     15.95 o 
   0   1   8     1211.31     1181.50     18.32 o 
   1   1   8       13.23       16.45     11.29 o 
   2   1   8      314.99      329.51     10.78 o 
   3   1   8       86.01       93.48      7.94 o 
   4   1   8       86.20      109.65      8.46 o 
   5   1   8       16.65       13.55      7.00 o 
   6   1   8      142.85      137.12     11.29 o 
   7   1   8       15.18       25.36     13.29 o 
   8   1   8       17.67       14.11     13.60 o 
   9   1   8       41.74       31.59     15.69 o 
 -16   2   8       34.88       14.61     15.94 o 
 -15   2   8      576.20      578.08     29.24 o 
 -14   2   8     1886.06     1920.07     50.22 o 
 -13   2   8     1595.15     1669.35     26.78 o 
 -12   2   8      906.30      893.98     18.73 o 
 -11   2   8       22.11       23.91      9.30 o 
 -10   2   8     4201.56     4152.94     56.52 o 
  -9   2   8     4525.93     4553.54     57.39 o 
  -8   2   8     2636.55     2693.63     36.67 o 
  -7   2   8      164.70      148.07      7.00 o 
  -6   2   8       12.60       11.29      5.41 o 
  -5   2   8     1708.35     1724.58     23.86 o 
  -4   2   8     3631.96     3606.28     42.49 o 
  -3   2   8     1442.77     1302.00     19.26 o 
  -2   2   8      933.23      915.54     15.04 o 
  -1   2   8       36.34       32.96      3.56 o 
   0   2   8      563.25      522.89     15.95 o 
   1   2   8      256.88      275.37      7.95 o 
   2   2   8     1880.67     1853.35     28.68 o 
   3   2   8      521.98      548.45     29.24 o 
   4   2   8       58.64       61.38      7.52 o 
   5   2   8       66.67       67.25      8.30 o 
   6   2   8      264.26      294.64     12.66 o 
   7   2   8      833.42      868.18     26.26 o 
   8   2   8      104.18      118.21     20.59 o 
   9   2   8       13.07       23.19     20.64 o 
 -16   3   8       40.41       18.60     18.60 o 
 -15   3   8       23.55       31.89     17.27 o 
 -14   3   8      188.40      159.44     15.94 o 
 -13   3   8      348.98      298.19     22.59 o 
 -12   3   8      635.61      588.76     15.28 o 
 -11   3   8      364.20      361.44     11.72 o 
 -10   3   8      443.59      449.61     13.95 o 
  -9   3   8       38.31       43.55      8.46 o 
  -8   3   8        0.24       -5.31      5.64 o 
  -7   3   8      341.01      347.16     10.78 o 
  -6   3   8       53.68       70.34      9.30 o 
  -5   3   8       11.64       17.27      5.64 o 
  -4   3   8      123.21      132.14      8.89 o 
  -3   3   8      232.18      193.99     11.29 o 
  -2   3   8       20.35       21.74      5.10 o 
  -1   3   8      165.02      189.73      8.64 o 
   0   3   8       10.76        8.64      5.98 o 
   1   3   8       56.65       66.83      7.00 o 
   2   3   8      169.97      162.76     13.95 o 
   3   3   8      158.95      147.87     10.63 o 
   4   3   8       42.25       18.27      7.97 o 
   5   3   8       68.88       64.44      9.05 o 
   6   3   8       44.19       34.83     10.06 o 
   7   3   8       53.60       43.27     19.26 o 
   8   3   8       22.59        6.71     19.66 o 
   9   3   8       20.73       38.32     17.78 o 
 -16   4   8       25.65      -22.59     22.59 o 
 -15   4   8      172.07      195.31     22.59 o 
 -14   4   8      936.56      963.65     33.23 o 
 -13   4   8     1220.45     1225.95     33.23 o 
 -12   4   8      575.68      597.87     12.66 o 
 -11   4   8       25.60       34.24     19.26 o 
 -10   4   8       11.38       14.61      7.34 o 
  -9   4   8     1506.00     1532.00     25.88 o 
  -8   4   8     3516.16     3434.89     48.94 o 
  -7   4   8     1340.80     1290.87     23.02 o 
  -6   4   8       54.42       40.51     11.29 o 
  -5   4   8     2197.64     2148.48     31.51 o 
  -4   4   8     1849.18     1830.52     28.22 o 
  -3   4   8     3158.25     3087.81     42.22 o 
  -2   4   8       15.69       13.95      4.70 o 
  -1   4   8       77.51       73.12      6.63 o 
   0   4   8      803.74      765.16     14.55 o 
   1   4   8     1530.50     1500.94     23.02 o 
   2   4   8      330.93      340.18     11.49 o 
   3   4   8      370.66      401.14     17.27 o 
   4   4   8       65.17       66.32      7.13 o 
   5   4   8       41.03       40.67      7.33 o 
   6   4   8     1204.69     1290.57     38.40 o 
   7   4   8       12.79       28.18     19.26 o 
   8   4   8       14.01       21.26     18.79 o 
 -15   5   8       30.77       42.51     21.26 o 
 -14   5   8        3.48      -11.96     15.94 o 
 -13   5   8       11.39        0.08     11.96 o 
 -12   5   8       18.67       24.88      4.65 o 
 -11   5   8        7.33        5.00      7.00 o 
 -10   5   8        0.74        9.87      6.38 o 
  -9   5   8        1.80       -0.53      6.63 o 
  -8   5   8      152.27      151.81      7.34 o 
  -7   5   8      176.82      184.25      7.97 o 
  -6   5   8       23.47       33.09      9.96 o 
  -5   5   8       78.91      106.71      9.96 o 
  -4   5   8       29.31       27.46     12.62 o 
  -3   5   8       76.18       65.61      7.31 o 
  -2   5   8      470.97      433.44     11.28 o 
  -1   5   8      661.11      685.74     14.54 o 
   0   5   8       91.06       75.00      7.00 o 
   1   5   8      336.92      354.12     13.60 o 
   2   5   8       48.14       36.31      9.30 o 
   3   5   8       94.73       68.48     10.33 o 
   4   5   8        3.94       28.06     11.71 o 
   5   5   8        0.81        5.11     12.10 o 
   6   5   8        0.85        1.49     13.67 o 
   7   5   8       53.15       19.66     15.48 o 
   8   5   8       24.77       -5.64     18.83 o 
 -15   6   8      140.70      108.95     27.90 o 
 -14   6   8      518.32      446.50     35.88 o 
 -13   6   8     1397.70     1419.87     42.54 o 
 -12   6   8      433.27      437.95     12.45 o 
 -11   6   8      116.84       83.91      8.43 o 
 -10   6   8       52.28       37.85      6.63 o 
  -9   6   8     1744.21     1750.37     30.59 o 
  -8   6   8     1398.93     1366.60     23.63 o 
  -7   6   8     3268.61     3113.03     42.86 o 
  -6   6   8      527.95      534.21     12.05 o 
  -5   6   8       89.26       76.40      6.38 o 
  -4   6   8     5390.65     5077.14    107.98 o 
  -3   6   8     4429.97     4348.53     59.35 o 
  -2   6   8     1833.31     1869.69     28.40 o 
  -1   6   8       11.59        7.02      6.38 o 
   0   6   8        9.35       17.17      5.63 o 
   1   6   8     2819.37     2791.92     46.11 o 
   2   6   8     1769.76     1795.33     34.79 o 
   3   6   8      375.54      396.23     38.54 o 
   4   6   8      176.08      192.71     15.48 o 
   5   6   8      533.78      525.60     23.49 o 
   6   6   8      411.54      474.28     64.45 o 
   7   6   8      370.20      382.86     29.90 o 
 -14   7   8       46.73       25.24     23.91 o 
 -13   7   8        0.68      -14.73     14.73 o 
 -12   7   8       60.16       56.59     13.29 o 
 -11   7   8       69.75       59.37     14.61 o 
 -10   7   8        0.40       -5.81      5.81 o 
  -9   7   8       59.70       64.18     15.28 o 
  -8   7   8        6.46       18.91      7.94 o 
  -7   7   8      223.16      194.96     10.77 o 
  -6   7   8        4.30       17.80      7.00 o 
  -5   7   8      214.13      241.22     16.61 o 
  -4   7   8       32.86       31.51      9.96 o 
  -3   7   8      162.08      159.62     18.60 o 
  -2   7   8      448.54      464.70     13.95 o 
  -1   7   8      935.76      879.96     19.12 o 
   0   7   8      223.14      255.97     13.72 o 
   1   7   8       32.48       16.47      8.84 o 
   2   7   8        2.39       13.63     10.53 o 
   3   7   8        1.78        2.12     12.04 o 
   4   7   8        0.10        4.78     17.94 o 
   5   7   8      172.34      182.31     20.18 o 
   6   7   8        3.97        3.17     21.33 o 
 -13   8   8      280.45      280.71     29.23 o 
 -12   8   8      327.24      380.23     28.57 o 
 -11   8   8       26.55       35.82     11.96 o 
 -10   8   8      529.17      528.23     19.73 o 
  -9   8   8       90.89       88.19      9.83 o 
  -8   8   8     2645.54     2853.05     48.81 o 
  -7   8   8      264.64      279.85     13.05 o 
  -6   8   8        2.45       14.70      7.34 o 
  -5   8   8     1147.49     1129.56     23.44 o 
  -4   8   8      820.64      855.64     19.47 o 
  -3   8   8     1042.62     1102.11     26.19 o 
  -2   8   8      952.61      995.28     50.51 o 
  -1   8   8       13.29        1.00     19.26 o 
   0   8   8     1780.86     1678.26     40.09 o 
   1   8   8      740.75      785.19     23.58 o 
   2   8   8     1166.46     1200.58     32.87 o 
   3   8   8        6.62       13.95     13.15 o 
   4   8   8      130.05       99.81     19.93 o 
   5   8   8      597.86      696.62     34.79 o 
 -12   9   8        0.44        5.69     25.51 o 
 -11   9   8        1.30       21.26     27.90 o 
 -10   9   8        8.04       24.17     14.36 o 
  -9   9   8      194.44      154.13     13.60 o 
  -8   9   8      293.65      305.92     14.62 o 
  -7   9   8        0.43       -8.86      9.83 o 
  -6   9   8      143.86      152.84     10.77 o 
  -5   9   8       38.22       22.66     13.95 o 
  -4   9   8      186.63      193.70     10.53 o 
  -3   9   8       65.87       57.89      6.84 o 
  -2   9   8      148.43      127.62     16.61 o 
  -1   9   8      131.27      136.52     22.59 o 
   0   9   8       52.59       42.15      9.62 o 
   1   9   8      174.30      191.36     17.83 o 
   2   9   8       93.66      108.96     21.92 o 
   3   9   8       32.36       31.54     17.27 o 
   4   9   8       73.45       47.86     20.59 o 
 -10  10   8      136.76      110.93     26.30 o 
  -9  10   8     1663.31     1746.91    156.89 o 
  -8  10   8      557.13      543.02    110.30 o 
  -7  10   8      200.23      201.69     39.86 o 
  -6  10   8       53.32       49.65     23.91 o 
  -5  10   8      284.88      268.03     16.90 o 
  -4  10   8      727.08      742.51     27.69 o 
  -3  10   8     1101.79     1113.95     35.57 o 
  -2  10   8      114.08      124.95     10.90 o 
  -1  10   8       24.23       19.20     15.48 o 
   0  10   8      151.30      119.03     22.06 o 
   1  10   8      745.41      800.43     35.15 o 
   2  10   8      211.24      240.49     33.88 o 
   3  10   8      155.82      161.49     25.72 o 
  -8  11   8        6.00       11.96     22.11 o 
  -7  11   8       57.76       50.35     21.33 o 
  -6  11   8      195.54      196.47     27.86 o 
  -5  11   8        1.12        2.05     14.97 o 
  -4  11   8      250.84      247.24     29.90 o 
  -3  11   8       68.83       58.93     14.57 o 
  -2  11   8       31.42       12.21     19.66 o 
  -1  11   8       25.81       12.41     37.86 o 
   0  11   8       30.82       24.63     24.21 o 
 -16   1   9      142.53       77.06     15.94 o 
 -15   1   9     1242.22     1307.08     31.61 o 
 -14   1   9      582.36      595.58     17.78 o 
 -13   1   9      124.15      138.23      9.39 o 
 -12   1   9       60.47       75.21      7.52 o 
 -11   1   9     1269.28     1271.07     23.50 o 
 -10   1   9     1898.76     1865.54     31.94 o 
  -9   1   9     1563.58     1558.04     23.51 o 
  -8   1   9      432.12      423.27     10.34 o 
  -7   1   9       21.07       27.25      5.64 o 
  -6   1   9     1857.04     1858.89     27.09 o 
  -5   1   9     4854.17     4792.90     57.70 o 
  -4   1   9     2947.28     2973.05     40.94 o 
  -3   1   9      335.17      352.33      9.83 o 
  -2   1   9      320.49      311.16      9.83 o 
  -1   1   9     2201.18     2177.24     29.63 o 
   0   1   9     2720.06     2729.08     34.67 o 
   1   1   9      276.22      308.89      9.57 o 
   2   1   9      216.75      218.95     19.27 o 
   3   1   9       95.31       92.34      8.46 o 
   4   1   9      675.41      661.41     26.58 o 
   5   1   9      747.78      758.79     22.56 o 
   6   1   9      113.68      116.16     12.45 o 
   7   1   9        0.22        2.66     17.94 o 
   8   1   9      114.31      115.93     29.89 o 
 -16   2   9        0.69      -17.27     17.27 o 
 -15   2   9       34.96       33.21     21.26 o 
 -14   2   9      100.88       93.55      7.85 o 
 -13   2   9      277.05      266.81     11.72 o 
 -12   2   9      424.13      384.25     12.11 o 
 -11   2   9        8.36        7.00      7.00 o 
 -10   2   9     1732.41     1704.79     60.51 o 
  -9   2   9       51.15       48.95      7.00 o 
  -8   2   9      194.91      217.42      9.97 o 
  -7   2   9      412.01      378.06     11.49 o 
  -6   2   9      238.42      228.85      8.30 o 
  -5   2   9      116.19      116.02      6.64 o 
  -4   2   9      395.28      385.57     15.28 o 
  -3   2   9      151.32      141.04      7.52 o 
  -2   2   9       46.14       50.63      6.58 o 
  -1   2   9        8.57        5.58      4.65 o 
   0   2   9      614.06      589.60     11.50 o 
   1   2   9        1.33        6.16      5.31 o 
   2   2   9       59.78       49.20     11.96 o 
   3   2   9       14.63        4.34      7.00 o 
   4   2   9        0.46       -7.52      7.52 o 
   5   2   9       88.32       59.96     10.21 o 
   6   2   9       25.65       35.47     10.77 o 
   7   2   9        0.48       -1.84     14.00 o 
   8   2   9       28.32       20.93     25.24 o 
 -16   3   9      835.01      800.09     43.86 o 
 -15   3   9      575.78      617.95     37.21 o 
 -14   3   9     1225.63     1213.71     49.19 o 
 -13   3   9       63.54       56.65      6.63 o 
 -12   3   9      229.79      250.07     19.93 o 
 -11   3   9      827.13      806.31     39.88 o 
 -10   3   9     2608.61     2564.28     39.58 o 
  -9   3   9     1269.55     1287.51     23.96 o 
  -8   3   9      124.92      120.81     13.29 o 
  -7   3   9      239.46      243.34     10.34 o 
  -6   3   9     1753.26     1638.24     28.58 o 
  -5   3   9     2952.39     2940.17     44.92 o 
  -4   3   9      887.98      913.97     17.86 o 
  -3   3   9      486.72      479.77     12.22 o 
  -2   3   9      244.91      251.05      8.89 o 
  -1   3   9     2002.40     2006.04     37.91 o 
   0   3   9     1586.85     1579.90     25.39 o 
   1   3   9     2006.76     2025.40     31.50 o 
   2   3   9       22.92       15.28      7.52 o 
   3   3   9      179.20      204.50     12.62 o 
   4   3   9     1621.17     1634.28     50.53 o 
   5   3   9      315.57      293.80     15.64 o 
   6   3   9      127.36      127.52     17.21 o 
   7   3   9        3.74       37.03     30.56 o 
 -16   4   9       15.27        6.64     18.60 o 
 -15   4   9       17.16      -11.96     21.26 o 
 -14   4   9       23.57       35.87     15.94 o 
 -13   4   9      149.43      137.78      9.96 o 
 -12   4   9        5.71       -8.50     17.94 o 
 -11   4   9      106.63       78.79     17.27 o 
 -10   4   9      639.07      683.73     20.60 o 
  -9   4   9       53.17       67.86      7.52 o 
  -8   4   9      724.15      658.48     16.43 o 
  -7   4   9       27.35       44.43      7.34 o 
  -6   4   9     1322.20     1251.59     23.96 o 
  -5   4   9        1.19       18.95      7.00 o 
  -4   4   9      156.68      124.72     16.61 o 
  -3   4   9        1.14       -1.06      7.00 o 
  -2   4   9      147.42      165.44      9.30 o 
  -1   4   9      234.57      245.53     10.21 o 
   0   4   9       35.44       35.66      6.05 o 
   1   4   9       17.22       25.94      7.97 o 
   2   4   9       81.25       65.24     17.94 o 
   3   4   9      238.03      221.08     11.49 o 
   4   4   9      127.89      104.19      9.51 o 
   5   4   9        2.46        3.30     12.66 o 
   6   4   9       24.06       10.53     18.68 o 
   7   4   9        4.21       15.31     18.16 o 
 -15   5   9      212.70      164.76     37.20 o 
 -14   5   9      289.79      336.17     26.57 o 
 -13   5   9      125.24      125.54      7.24 o 
 -12   5   9      112.37      121.79     11.96 o 
 -11   5   9      894.17      932.42     21.36 o 
 -10   5   9     1395.85     1390.31     27.26 o 
  -9   5   9     1347.69     1359.63     44.54 o 
  -8   5   9      396.01      436.59     26.58 o 
  -7   5   9     2330.65     2254.77     55.88 o 
  -6   5   9     1192.09     1204.98     22.60 o 
  -5   5   9      914.51      964.02     20.19 o 
  -4   5   9     2066.88     2079.45     57.20 o 
  -3   5   9        1.49       -6.11      7.00 o 
  -2   5   9      396.85      391.63     13.95 o 
  -1   5   9      851.30      856.85     17.88 o 
   0   5   9     1283.72     1295.45     27.92 o 
   1   5   9      863.98      866.02     22.90 o 
   2   5   9       72.75       74.43     10.77 o 
   3   5   9      942.62     1017.33     30.63 o 
   4   5   9        8.20       22.59     16.83 o 
   5   5   9      641.82      692.72     32.33 o 
   6   5   9      142.17      114.63     19.90 o 
   7   5   9       20.28       44.85     21.26 o 
 -15   6   9       35.23      -27.90     27.90 o 
 -14   6   9       90.14       74.40     23.91 o 
 -13   6   9       16.33       26.51      8.64 o 
 -12   6   9      109.64      103.68     12.81 o 
 -11   6   9      151.31      170.07     11.29 o 
 -10   6   9       89.85       96.85      7.85 o 
  -9   6   9       54.03       45.97      7.34 o 
  -8   6   9      375.81      353.57     12.66 o 
  -7   6   9        0.24        3.42      6.38 o 
  -6   6   9       52.75       39.50     15.28 o 
  -5   6   9      149.26      165.38      9.57 o 
  -4   6   9      134.50      115.17      9.25 o 
  -3   6   9        7.43       12.26      6.05 o 
  -2   6   9       17.47       21.43      7.31 o 
  -1   6   9        1.19        6.64      9.30 o 
   0   6   9      330.31      337.39     15.28 o 
   1   6   9      111.31       80.93     10.77 o 
   2   6   9        0.40        0.66      9.39 o 
   3   6   9       17.25       18.40     12.10 o 
   4   6   9       27.71       29.83     14.36 o 
   5   6   9      148.22      128.26     19.24 o 
   6   6   9       19.04        8.11     17.19 o 
 -14   7   9      256.68      285.67     45.18 o 
 -13   7   9      176.48      172.29     21.92 o 
 -12   7   9      104.41       80.12     14.61 o 
 -11   7   9     1170.09     1126.46     31.48 o 
 -10   7   9     1370.45     1307.47     31.40 o 
  -9   7   9     1023.87     1038.67     33.90 o 
  -8   7   9       17.27        8.27      9.30 o 
  -7   7   9      320.86      296.42     12.11 o 
  -6   7   9     2567.99     2639.05     81.82 o 
  -5   7   9      758.74      766.40     17.56 o 
  -4   7   9       28.67       42.41      7.85 o 
  -3   7   9       46.17       47.39      8.30 o 
  -2   7   9      387.74      385.88     12.45 o 
  -1   7   9      121.54      134.67      8.84 o 
   0   7   9      211.55      205.14     14.69 o 
   1   7   9       73.91       95.53     30.56 o 
   2   7   9        4.49       -0.20     12.66 o 
   3   7   9       17.29        7.51     23.91 o 
   4   7   9      194.98      208.55     25.91 o 
   5   7   9        8.75      -13.26     20.60 o 
 -13   8   9        1.96       -6.64     22.55 o 
 -12   8   9        3.25      -13.07     20.05 o 
 -11   8   9       18.57       10.41     16.61 o 
 -10   8   9        1.40      -16.56     17.94 o 
  -9   8   9       54.12       25.48     10.21 o 
  -8   8   9       26.91       45.04      9.83 o 
  -7   8   9       38.88       27.34      8.89 o 
  -6   8   9        1.09       -6.76     10.21 o 
  -5   8   9       33.85       18.60      9.57 o 
  -4   8   9       64.18       47.96     11.05 o 
  -3   8   9        0.96        2.66      8.84 o 
  -2   8   9        1.28        3.14      7.46 o 
  -1   8   9      178.84      173.09      9.93 o 
   0   8   9       95.15       80.11     13.29 o 
   1   8   9        0.81       -2.89     13.40 o 
   2   8   9       39.11       14.12     14.68 o 
   3   8   9        8.03       23.33     15.64 o 
   4   8   9       96.06       88.57     23.25 o 
 -11   9   9      897.50      824.14     52.97 o 
 -10   9   9      731.66      779.63     52.50 o 
  -9   9   9      419.74      459.52     34.55 o 
  -8   9   9       11.09       28.36     37.86 o 
  -7   9   9       11.04        3.54     13.07 o 
  -6   9   9      469.59      461.95     24.54 o 
  -5   9   9     1330.26     1377.78     60.49 o 
  -4   9   9      731.98      693.73     35.88 o 
  -3   9   9      330.86      337.47     18.29 o 
  -2   9   9      177.33      200.78     14.48 o 
  -1   9   9      716.79      697.47     27.53 o 
   0   9   9      502.43      527.56     30.56 o 
   1   9   9      265.68      266.94     21.12 o 
   2   9   9        1.98        7.02     14.25 o 
   3   9   9        2.70       14.50     18.76 o 
 -10  10   9      203.15      158.03     31.22 o 
  -9  10   9        6.88       31.71     18.60 o 
  -8  10   9       24.44       30.34     19.67 o 
  -7  10   9       51.42       64.91     73.74 o 
  -6  10   9        4.93       27.09     24.58 o 
  -5  10   9      159.11      159.39     20.68 o 
  -4  10   9       32.26       32.81     25.24 o 
  -3  10   9       14.85       -2.36     18.72 o 
  -2  10   9       40.07       32.10     20.05 o 
  -1  10   9        3.57       10.26     20.18 o 
   0  10   9       74.55       72.08     22.02 o 
   1  10   9       39.19       30.56     41.85 o 
  -6  11   9      160.91       89.23     25.54 o 
  -5  11   9      693.59      683.47     49.65 o 
  -4  11   9      311.09      306.77     31.46 o 
  -3  11   9        0.79       22.78     23.25 o 
  -2  11   9        8.30       14.04     42.51 o 
 -16   0  10     1064.82     1089.95     55.83 o 
 -15   0  10      675.20      688.41     39.87 o 
 -14   0  10       18.03       -7.97     13.29 o 
 -13   0  10      208.08      224.55     15.94 o 
 -12   0  10     1550.42     1573.01     41.22 o 
 -11   0  10      616.01      623.31     21.26 o 
 -10   0  10      905.35      917.19     27.91 o 
  -9   0  10       96.11      100.98     11.96 o 
  -8   0  10     2696.93     2688.27     51.90 o 
  -7   0  10       74.99       89.02      9.30 o 
  -6   0  10     4097.41     3944.50     78.60 o 
  -5   0  10       60.80       67.76     11.96 o 
  -4   0  10       58.79       71.74     10.63 o 
  -3   0  10     1406.29     1418.87     33.24 o 
  -2   0  10      155.69      132.87     11.96 o 
  -1   0  10      420.79      466.44     18.60 o 
   0   0  10     1290.94     1310.97     33.24 o 
   1   0  10        2.12       -7.97      7.97 o 
   2   0  10      836.97      867.95     27.91 o 
   3   0  10      653.32      641.91     25.25 o 
   4   0  10      438.09      483.70     26.58 o 
   5   0  10       28.90       49.16     13.29 o 
   6   0  10       49.83       27.90     17.27 o 
   7   0  10      151.06      140.84     27.90 o 
 -16   1  10        2.09       17.95     15.19 o 
 -15   1  10        6.15       -2.13     20.59 o 
 -14   1  10       28.34       22.27      9.83 o 
 -13   1  10      119.84      115.99      8.89 o 
 -12   1  10        2.84       -3.32      7.52 o 
 -11   1  10      124.49      123.28      9.30 o 
 -10   1  10       13.13       23.91      6.58 o 
  -9   1  10      555.60      564.79     27.91 o 
  -8   1  10      262.40      280.46     19.93 o 
  -7   1  10       48.29       58.46      7.52 o 
  -6   1  10        0.04        6.54      6.05 o 
  -5   1  10      625.53      605.28     13.41 o 
  -4   1  10      738.10      727.68     15.90 o 
  -3   1  10      169.53      171.91      9.30 o 
  -2   1  10       11.47        8.64      6.58 o 
  -1   1  10        0.85        6.11      7.97 o 
   0   1  10      363.96      317.36     10.21 o 
   1   1  10      437.29      430.56     12.11 o 
   2   1  10        8.55       11.80      7.94 o 
   3   1  10       29.05       21.92      7.52 o 
   4   1  10       24.77       18.80      9.25 o 
   5   1  10       61.64       52.23     17.94 o 
   6   1  10       38.32       35.25     13.05 o 
   7   1  10       14.95       43.49     17.19 o 
 -16   2  10      301.22      368.06     37.20 o 
 -15   2  10      112.24      140.14     41.85 o 
 -14   2  10       38.07       41.57     10.77 o 
 -13   2  10     1244.52     1248.98     24.39 o 
 -12   2  10     1026.83     1058.18     22.90 o 
 -11   2  10     2251.32     2239.57     35.19 o 
 -10   2  10      528.84      524.34     14.62 o 
  -9   2  10      713.86      700.30     15.49 o 
  -8   2  10     1901.76     1940.11     31.23 o 
  -7   2  10     5637.19     5653.99     74.00 o 
  -6   2  10      827.39      844.29     17.22 o 
  -5   2  10      154.58      161.83     16.61 o 
  -4   2  10     1550.82     1543.15     25.74 o 
  -3   2  10      427.19      416.61     12.22 o 
  -2   2  10     2055.47     2154.55     31.50 o 
  -1   2  10      986.95      984.03     16.92 o 
   0   2  10        9.22        0.51      5.63 o 
   1   2  10      386.56      368.25     10.53 o 
   2   2  10       15.44       24.04      9.96 o 
   3   2  10      229.24      270.03     31.89 o 
   4   2  10      274.90      274.81     21.92 o 
   5   2  10       24.92       44.47     11.71 o 
   6   2  10        7.04       20.77     13.72 o 
   7   2  10        3.16      -21.55     21.55 o 
 -16   3  10       11.07        7.97     21.26 o 
 -15   3  10       28.25       27.90     25.24 o 
 -14   3  10       16.08       27.78      9.96 o 
 -13   3  10        7.56       17.84     13.29 o 
 -12   3  10      230.37      218.44     12.04 o 
 -11   3  10      854.52      763.71     18.17 o 
 -10   3  10       38.96       30.44      7.34 o 
  -9   3  10      162.07      178.40     11.27 o 
  -8   3  10      213.51      206.72     10.33 o 
  -7   3  10      253.27      234.70     11.72 o 
  -6   3  10       38.77       46.40      7.94 o 
  -5   3  10        2.53       -1.33      7.52 o 
  -4   3  10        1.01       19.22      7.00 o 
  -3   3  10       35.13       35.08      7.00 o 
  -2   3  10      782.78      757.37     16.43 o 
  -1   3  10       56.86       46.72     19.93 o 
   0   3  10      288.78      290.37     19.93 o 
   1   3  10      102.73       96.88      8.46 o 
   2   3  10       64.74       73.31     10.77 o 
   3   3  10        1.38       13.92     11.96 o 
   4   3  10       63.44       62.10     14.36 o 
   5   3  10      188.78      171.38     36.54 o 
   6   3  10       94.24       57.48     18.68 o 
 -15   4  10      184.14      197.97     23.92 o 
 -14   4  10        6.89       16.92      8.64 o 
 -13   4  10      507.90      544.15     21.13 o 
 -12   4  10     1648.65     1666.55     32.55 o 
 -11   4  10      877.45      879.79     21.95 o 
 -10   4  10      149.90      155.13     10.33 o 
  -9   4  10       59.24       55.59     17.27 o 
  -8   4  10      120.45      155.81     15.94 o 
  -7   4  10     1669.95     1659.47     31.03 o 
  -6   4  10     1148.22     1165.49     23.02 o 
  -5   4  10      648.39      657.70     17.37 o 
  -4   4  10       31.32       33.14      8.60 o 
  -3   4  10     2113.65     2126.91     35.15 o 
  -2   4  10      946.37      929.60     25.26 o 
  -1   4  10      602.18      615.33     15.98 o 
   0   4  10        3.28        5.40      8.64 o 
   1   4  10        5.90       -0.33      7.34 o 
   2   4  10      717.40      641.75     19.67 o 
   3   4  10      361.98      388.83     17.19 o 
   4   4  10       27.99       37.95     17.45 o 
   5   4  10       19.73       33.05     18.16 o 
   6   4  10       13.07       -5.38     30.56 o 
 -15   5  10       32.43       55.80     25.24 o 
 -14   5  10       30.49       29.87     12.62 o 
 -13   5  10        0.63       12.72     23.91 o 
 -12   5  10        7.52        1.81     10.21 o 
 -11   5  10        0.97        7.27      7.94 o 
 -10   5  10       25.31       23.76      7.94 o 
  -9   5  10        0.09        0.70      7.94 o 
  -8   5  10        0.93       -7.97     10.63 o 
  -7   5  10        1.03       -0.86      7.97 o 
  -6   5  10      103.53       82.34     12.62 o 
  -5   5  10      100.42      107.39      9.83 o 
  -4   5  10        0.87       11.29      7.52 o 
  -3   5  10       49.24       72.41     19.93 o 
  -2   5  10      119.68      110.49     13.29 o 
  -1   5  10      365.87      341.42     12.45 o 
   0   5  10        2.93        2.49      9.30 o 
   1   5  10       37.57       53.21     10.25 o 
   2   5  10        9.59       -7.82     13.95 o 
   3   5  10      155.05      175.25     19.11 o 
   4   5  10       56.07       82.12     22.32 o 
   5   5  10       56.77      -22.85     35.87 o 
 -14   6  10       27.26       22.59     22.59 o 
 -13   6  10      161.39      145.63     31.22 o 
 -12   6  10     1446.29     1406.73     46.19 o 
 -11   6  10     1063.56     1038.04     28.56 o 
 -10   6  10       53.00       51.49      8.84 o 
  -9   6  10      168.79      144.60     10.21 o 
  -8   6  10      893.33      902.94     31.24 o 
  -7   6  10      823.84      832.35     24.59 o 
  -6   6  10     1605.17     1561.36     31.03 o 
  -5   6  10      333.95      361.75     13.60 o 
  -4   6  10      540.22      518.95     16.91 o 
  -3   6  10       53.72       59.42     17.27 o 
  -2   6  10     3090.48     3060.36     48.69 o 
  -1   6  10     1304.11     1318.81     26.59 o 
   0   6  10      581.08      600.05     16.70 o 
   1   6  10       15.99        4.50     12.10 o 
   2   6  10      253.18      304.64     20.10 o 
   3   6  10      598.88      627.34     37.21 o 
   4   6  10      535.78      572.59     30.03 o 
   5   6  10      219.85      165.73     51.82 o 
 -13   7  10      190.52      231.29     24.57 o 
 -12   7  10       36.78      100.20     21.55 o 
 -11   7  10       18.68       32.04     14.00 o 
 -10   7  10      341.95      323.26     20.68 o 
  -9   7  10        0.09       -4.79     11.96 o 
  -8   7  10        0.72       10.40     10.77 o 
  -7   7  10      111.97      108.59      8.19 o 
  -6   7  10        1.74        1.64     13.29 o 
  -5   7  10      279.37      242.77     15.28 o 
  -4   7  10        4.86        3.99     13.29 o 
  -3   7  10      233.46      218.43     12.66 o 
  -2   7  10       81.06       82.47      8.60 o 
  -1   7  10      341.31      354.87     25.25 o 
   0   7  10        9.59       -3.32     11.27 o 
   1   7  10        0.33       -7.81     14.68 o 
   2   7  10       28.71       -1.00     14.94 o 
   3   7  10        0.63       -3.32     24.58 o 
   4   7  10        0.33      -16.90     16.90 o 
 -12   8  10      229.01      195.91     26.75 o 
 -11   8  10      425.51      458.95     34.61 o 
 -10   8  10      222.00      255.72     23.10 o 
  -9   8  10      143.51      102.31     17.26 o 
  -8   8  10       71.76       67.72     13.60 o 
  -7   8  10      661.69      682.83     43.86 o 
  -6   8  10      543.23      594.70     47.84 o 
  -5   8  10      383.10      348.39     20.12 o 
  -4   8  10      165.48      137.67     17.91 o 
  -3   8  10      565.91      519.76     23.74 o 
  -2   8  10      418.78      480.22     18.40 o 
  -1   8  10      318.83      299.12     41.86 o 
   0   8  10      205.52      239.87     22.53 o 
   1   8  10       78.32       64.44     16.26 o 
   2   8  10      491.11      460.34     45.85 o 
   3   8  10      602.89      606.19     32.85 o 
 -11   9  10      103.73       53.36     29.96 o 
 -10   9  10       63.78       52.63     28.17 o 
  -9   9  10      108.37       61.83     47.17 o 
  -8   9  10      146.29      100.83     39.19 o 
  -7   9  10      122.53      100.90     16.61 o 
  -6   9  10      208.22      198.57     41.85 o 
  -5   9  10        1.25       10.33     16.24 o 
  -4   9  10      199.84      216.57     18.29 o 
  -3   9  10       62.57       32.58     23.26 o 
  -2   9  10      100.58      134.32     39.19 o 
  -1   9  10       31.92       19.06     53.14 o 
   0   9  10        5.62       46.70     24.78 o 
   1   9  10        3.62        8.64     31.22 o 
  -8  10  10      411.56      345.13     61.79 o 
  -7  10  10      874.31      853.68     46.36 o 
  -6  10  10      437.19      381.87     71.09 o 
  -5  10  10        8.95       -0.31     20.18 o 
  -4  10  10       30.12       -1.72     22.86 o 
  -3  10  10      449.79      404.05     33.22 o 
  -2  10  10      308.38      216.27     50.49 o 
  -1  10  10      365.68      361.47     37.98 o 
 -16   1  11      103.98      122.20     15.64 o 
 -15   1  11      100.04       91.75     14.00 o 
 -14   1  11      675.56      713.21     24.89 o 
 -13   1  11     1283.67     1346.21     29.91 o 
 -12   1  11      106.57       95.99      8.89 o 
 -11   1  11       34.34       39.57     17.94 o 
 -10   1  11      334.67      348.87     28.57 o 
  -9   1  11     1291.35     1321.50     25.33 o 
  -8   1  11     1050.36     1043.39     20.19 o 
  -7   1  11      495.82      532.41     14.36 o 
  -6   1  11       35.16       40.46     15.28 o 
  -5   1  11       12.08       17.99      6.05 o 
  -4   1  11     1437.23     1379.33     25.33 o 
  -3   1  11     1778.49     1859.33     29.61 o 
  -2   1  11      703.65      719.84     16.92 o 
  -1   1  11      151.32      184.62      8.89 o 
   0   1  11      285.76      304.70     10.77 o 
   1   1  11     1114.02     1101.96     21.96 o 
   2   1  11      533.00      552.17     16.91 o 
   3   1  11       88.34       91.50     10.77 o 
   4   1  11        7.93       -1.97     15.94 o 
   5   1  11       61.91       26.57     33.88 o 
 -16   2  11      106.74      124.89     30.56 o 
 -15   2  11       25.41       33.52     12.65 o 
 -14   2  11       22.06       18.82     11.16 o 
 -13   2  11        8.44        8.92      9.57 o 
 -12   2  11      204.83      193.27     10.77 o 
 -11   2  11        0.41       -1.33      7.52 o 
 -10   2  11        1.04       -2.66      6.58 o 
  -9   2  11      188.62      176.01     19.27 o 
  -8   2  11      563.54      568.09     15.65 o 
  -7   2  11       46.24       51.61     19.26 o 
  -6   2  11      442.13      436.64     12.45 o 
  -5   2  11      188.59      208.60     12.62 o 
  -4   2  11       49.89       57.25      8.46 o 
  -3   2  11        6.08        6.17      7.97 o 
  -2   2  11       18.91       24.62      7.00 o 
  -1   2  11      212.30      199.76     10.77 o 
   0   2  11       13.24        0.09     11.29 o 
   1   2  11       63.80       39.86     18.60 o 
   2   2  11      144.57      166.11     11.16 o 
   3   2  11       15.53       22.24      8.89 o 
   4   2  11       15.91       26.57     22.59 o 
   5   2  11        0.92       -9.47     15.28 o 
 -15   3  11      210.71      243.09     19.41 o 
 -14   3  11      627.93      577.47     28.72 o 
 -13   3  11      676.81      701.37     21.55 o 
 -12   3  11     1163.94     1167.00     51.18 o 
 -11   3  11        0.43       -4.87      8.30 o 
 -10   3  11      232.85      204.52     10.77 o 
  -9   3  11     1623.96     1618.91     45.88 o 
  -8   3  11     1353.97     1295.80     27.26 o 
  -7   3  11      371.56      400.39     14.54 o 
  -6   3  11      207.75      215.01     13.29 o 
  -5   3  11     1436.06     1343.63     27.27 o 
  -4   3  11      735.08      775.39     18.73 o 
  -3   3  11      724.10      766.95     16.92 o 
  -2   3  11      406.97      432.76     14.62 o 
  -1   3  11        0.19        9.22      7.94 o 
   0   3  11      311.66      312.88     12.66 o 
   1   3  11      336.31      332.10     17.94 o 
   2   3  11      484.29      484.91     29.24 o 
   3   3  11      314.43      342.31     26.67 o 
   4   3  11        7.28       11.53     14.36 o 
   5   3  11      288.76      269.88     59.79 o 
 -15   4  11        1.47       10.63     26.57 o 
 -14   4  11       24.41       17.97     29.23 o 
 -13   4  11        3.15      -11.16     11.16 o 
 -12   4  11       20.95       -8.14     10.53 o 
 -11   4  11        8.04       -0.27      9.25 o 
 -10   4  11       14.74       20.59      9.39 o 
  -9   4  11       20.63       31.89      9.39 o 
  -8   4  11       26.92       22.94      8.89 o 
  -7   4  11      577.98      551.26     38.54 o 
  -6   4  11       59.89       42.87     14.61 o 
  -5   4  11      119.04      147.52     11.16 o 
  -4   4  11      112.61      123.76     11.16 o 
  -3   4  11       98.06      110.10     10.53 o 
  -2   4  11      130.40      117.42     10.21 o 
  -1   4  11       78.87       80.17      8.89 o 
   0   4  11       63.11       75.61      9.57 o 
   1   4  11       26.30       24.36     12.04 o 
   2   4  11       44.87       51.48     23.91 o 
   3   4  11       29.50       33.15     26.57 o 
   4   4  11       40.30       56.17     20.84 o 
 -14   5  11      610.15      697.49    106.31 o 
 -13   5  11      240.79      194.94     25.16 o 
 -12   5  11      288.93      313.86     20.05 o 
 -11   5  11        8.76        0.80     11.71 o 
 -10   5  11      349.77      359.43     19.27 o 
  -9   5  11      343.03      365.08     14.54 o 
  -8   5  11     1282.66     1282.15     31.91 o 
  -7   5  11      814.78      779.85     22.60 o 
  -6   5  11      226.25      196.48     13.29 o 
  -5   5  11      512.74      499.05     16.84 o 
  -4   5  11      866.88      831.82     37.22 o 
  -3   5  11      527.08      560.39     17.21 o 
  -2   5  11      249.91      274.37     12.66 o 
  -1   5  11       86.56       60.14     10.25 o 
   0   5  11       76.63       77.73     13.29 o 
   1   5  11      414.85      455.98     59.13 o 
   2   5  11      393.49      423.79     24.38 o 
   3   5  11       59.50       86.73     31.22 o 
   4   5  11        5.85       39.35     26.57 o 
 -14   6  11       56.99       44.68     21.71 o 
 -13   6  11       22.86        4.69     20.89 o 
 -12   6  11       23.23       -8.75     17.90 o 
 -11   6  11        1.30      -13.43     37.20 o 
 -10   6  11      130.41      138.18     14.09 o 
  -9   6  11      119.54      104.52     12.62 o 
  -8   6  11      555.21      551.78     18.17 o 
  -7   6  11      206.07      221.99     13.41 o 
  -6   6  11       12.16       16.13     17.27 o 
  -5   6  11       73.14       78.44      9.83 o 
  -4   6  11       33.28       36.54      9.39 o 
  -3   6  11        1.64       -2.87      8.89 o 
  -2   6  11       42.02       38.93     10.06 o 
  -1   6  11        0.88       -9.38      9.38 o 
   0   6  11        1.99        9.50     12.10 o 
   1   6  11       10.16       10.63     13.15 o 
   2   6  11       39.48       49.52     17.94 o 
   3   6  11        2.11       15.94     15.94 o 
 -13   7  11      752.90      733.20     50.87 o 
 -12   7  11      155.13      148.62     28.57 o 
 -11   7  11      107.30      124.18     23.26 o 
 -10   7  11      465.52      437.55     24.95 o 
  -9   7  11      800.98      777.99     29.37 o 
  -8   7  11      734.49      701.04     27.45 o 
  -7   7  11      622.25      668.33     25.86 o 
  -6   7  11        6.59        8.56     15.69 o 
  -5   7  11      943.93      879.04     32.18 o 
  -4   7  11      728.68      717.39     27.53 o 
  -3   7  11      680.45      717.51     49.84 o 
  -2   7  11       13.54        3.68      9.71 o 
  -1   7  11      191.27      177.98     20.59 o 
   0   7  11      289.31      275.74     20.05 o 
   1   7  11       35.51       49.59     17.36 o 
   2   7  11        7.22       20.59     19.66 o 
 -11   8  11       10.55      -15.17     67.76 o 
 -10   8  11       29.16       24.01     24.45 o 
  -9   8  11       20.53       29.23     18.40 o 
  -8   8  11       15.49       16.43     15.67 o 
  -7   8  11       40.19        1.64     16.90 o 
  -6   8  11      238.26      263.05     33.22 o 
  -5   8  11       21.78       30.47     14.25 o 
  -4   8  11        5.72        9.47     19.26 o 
  -3   8  11       28.23       20.59     13.95 o 
  -2   8  11        1.52       -4.25     14.13 o 
  -1   8  11       13.77       12.15     26.57 o 
   0   8  11        1.70        3.50     16.69 o 
   1   8  11       82.20       78.50     18.51 o 
  -9   9  11     1023.58     1095.88    159.50 o 
  -8   9  11      763.39      800.75     44.53 o 
  -7   9  11       61.22       61.73     24.45 o 
  -6   9  11       63.86       51.37     16.64 o 
  -5   9  11       20.21       11.31     20.05 o 
  -4   9  11      610.64      618.99     37.87 o 
  -3   9  11      277.34      286.78     31.00 o 
  -2   9  11      306.83      231.60     41.19 o 
  -1   9  11       15.29      -25.40     31.22 o 
 -15   0  12      517.18      474.40     38.54 o 
 -14   0  12      703.48      850.56     50.50 o 
 -13   0  12     1406.09     1462.42     54.51 o 
 -12   0  12      435.80      451.81     22.59 o 
 -11   0  12      367.04      409.27     22.59 o 
 -10   0  12      800.53      802.79     27.91 o 
  -9   0  12      704.35      688.45     25.25 o 
  -8   0  12      838.72      895.86     27.91 o 
  -7   0  12      716.44      615.37     22.59 o 
  -6   0  12      347.02      376.05     21.26 o 
  -5   0  12      368.52      417.25     22.59 o 
  -4   0  12      925.04      927.81     29.24 o 
  -3   0  12        1.51       -2.66     10.63 o 
  -2   0  12      392.38      378.72     19.93 o 
  -1   0  12      214.51      188.67     15.94 o 
   0   0  12       24.20       38.53     10.63 o 
   1   0  12       19.86        2.66     14.61 o 
   2   0  12       86.89       82.37     15.94 o 
   3   0  12        7.51       42.51     17.27 o 
   4   0  12      117.96      158.11     38.53 o 
 -15   1  12        0.50       -3.83     19.93 o 
 -14   1  12        9.08        9.05     12.04 o 
 -13   1  12       11.33      -11.29     11.29 o 
 -12   1  12       88.21       86.20     10.77 o 
 -11   1  12      110.08      112.65     10.77 o 
 -10   1  12        0.09        9.15     13.29 o 
  -9   1  12      513.21      477.25     15.28 o 
  -8   1  12      421.12      390.80     13.16 o 
  -7   1  12        4.85        8.13     17.94 o 
  -6   1  12      303.53      303.45     16.61 o 
  -5   1  12        1.68       12.79      6.84 o 
  -4   1  12      123.87      109.45      8.03 o 
  -3   1  12     1167.28     1215.22     24.44 o 
  -2   1  12      107.54      125.72      8.84 o 
  -1   1  12        0.04        5.00     14.61 o 
   0   1  12       54.49       77.38      9.25 o 
   1   1  12        0.33       -0.66      9.39 o 
   2   1  12        0.51       10.51     10.21 o 
   3   1  12       24.59       33.76     13.02 o 
   4   1  12        6.37       -7.36     19.26 o 
 -15   2  12      447.56      476.48     30.02 o 
 -14   2  12      570.65      593.94     29.96 o 
 -13   2  12      108.21      112.37     12.11 o 
 -12   2  12       58.21       56.70     15.28 o 
 -11   2  12      819.51      781.07     22.59 o 
 -10   2  12     1095.30     1096.09     42.54 o 
  -9   2  12     1061.41     1167.57     24.22 o 
  -8   2  12        5.69       11.66      8.30 o 
  -7   2  12      183.44      178.33      9.83 o 
  -6   2  12     1887.78     1847.79     30.66 o 
  -5   2  12     2376.95     2411.80     57.20 o 
  -4   2  12      406.35      428.16     14.95 o 
  -3   2  12      187.45      181.76     11.72 o 
  -2   2  12      391.60      340.93     15.95 o 
  -1   2  12      517.84      549.12     17.94 o 
   0   2  12      718.00      724.33     23.49 o 
   1   2  12       71.10       87.52     11.27 o 
   2   2  12       38.42       23.05     48.49 o 
   3   2  12      260.25      211.85     22.49 o 
   4   2  12       12.74       43.59     51.15 o 
 -15   3  12       37.00       43.36     18.43 o 
 -14   3  12        6.18        9.65     14.00 o 
 -13   3  12       17.76       11.80     17.94 o 
 -12   3  12        7.66       10.63     11.27 o 
 -11   3  12       19.48       17.80     11.49 o 
 -10   3  12      298.74      311.13     14.09 o 
  -9   3  12      189.28      142.18     12.21 o 
  -8   3  12       36.83       27.08     10.63 o 
  -7   3  12      114.52      112.92     20.59 o 
  -6   3  12      153.37      129.82     12.21 o 
  -5   3  12      515.70      497.51     16.84 o 
  -4   3  12      100.82      113.72      9.25 o 
  -3   3  12       60.33       58.97      9.30 o 
  -2   3  12        0.25       -3.32      9.39 o 
  -1   3  12       25.02       23.81     23.91 o 
   0   3  12      225.57      228.99     13.60 o 
   1   3  12        9.18       -6.94     12.45 o 
   2   3  12       28.26       20.70     16.69 o 
   3   3  12        1.39       13.81     23.25 o 
 -14   4  12      337.20      401.67     29.32 o 
 -13   4  12      162.05      157.51     21.88 o 
 -12   4  12      208.16      232.07     33.22 o 
 -11   4  12      941.71     1002.54     31.90 o 
 -10   4  12     1137.77     1184.07     30.08 o 
  -9   4  12      454.70      480.09     17.21 o 
  -8   4  12        1.01        3.72      9.25 o 
  -7   4  12       77.98       71.78     10.77 o 
  -6   4  12      409.52      397.05     16.42 o 
  -5   4  12      375.63      406.26     17.36 o 
  -4   4  12      284.20      289.32     21.92 o 
  -3   4  12      409.21      452.48     19.93 o 
  -2   4  12       53.64       59.80     11.16 o 
  -1   4  12      620.02      576.80     18.72 o 
   0   4  12      246.36      257.81     17.27 o 
   1   4  12      194.91      231.72     31.22 o 
   2   4  12       33.54       36.67     22.59 o 
   3   4  12        6.51       21.86     20.10 o 
 -14   5  12      276.14      283.09     47.83 o 
 -13   5  12        0.08       19.74     18.10 o 
 -12   5  12        1.10        2.55     16.22 o 
 -11   5  12        2.51       -4.34     15.64 o 
 -10   5  12       68.47       58.89     12.66 o 
  -9   5  12        4.99       -2.48     10.77 o 
  -8   5  12        1.12      -13.22     15.28 o 
  -7   5  12       11.04       25.02     18.60 o 
  -6   5  12        0.56        1.52     17.94 o 
  -5   5  12        1.17      -11.27     11.27 o 
  -4   5  12       23.20       16.61     12.21 o 
  -3   5  12       33.33       39.79     12.62 o 
  -2   5  12       14.00       19.62     11.78 o 
  -1   5  12        4.41       15.15     17.27 o 
   0   5  12        3.12       -1.33     19.93 o 
   1   5  12        0.18        0.66     15.97 o 
   2   5  12       98.27      112.42     35.21 o 
 -13   6  12       23.55       69.87     37.20 o 
 -12   6  12       18.66       -3.61     19.66 o 
 -11   6  12      365.11      344.27     31.47 o 
 -10   6  12     1069.33     1068.64     39.65 o 
  -9   6  12      282.80      289.98     30.56 o 
  -8   6  12      152.90      208.51     18.51 o 
  -7   6  12       91.23       89.93     15.94 o 
  -6   6  12      296.78      314.33     18.30 o 
  -5   6  12      847.93      819.02     30.57 o 
  -4   6  12      225.10      214.12     25.91 o 
  -3   6  12      180.18      184.19     15.28 o 
  -2   6  12       23.94       24.58     10.81 o 
  -1   6  12       44.07       28.91     15.94 o 
   0   6  12      827.93      913.12     33.48 o 
   1   6  12      405.41      416.24     26.77 o 
 -11   7  12      116.94       51.69     25.46 o 
 -10   7  12       28.26       52.60     21.33 o 
  -9   7  12       25.26        1.95     20.59 o 
  -8   7  12       24.35       13.83     23.25 o 
  -7   7  12       19.51        2.66     13.67 o 
  -6   7  12       27.62       14.61     15.48 o 
  -5   7  12       31.31       39.60     14.00 o 
  -4   7  12       53.62       21.92     17.94 o 
  -3   7  12       21.43       15.47     33.21 o 
  -2   7  12       56.19       62.44     15.94 o 
  -1   7  12      251.47      281.63     24.54 o 
   0   7  12        1.41       23.15     19.13 o 
 -10   8  12      335.56      290.70     32.44 o 
  -9   8  12      124.57       88.44     22.72 o 
  -8   8  12       14.22       16.78     27.08 o 
  -7   8  12        4.23       -2.96     41.85 o 
  -6   8  12      458.90      525.84     29.50 o 
  -5   8  12       59.20       56.31     21.88 o 
  -4   8  12      318.16      295.73     28.95 o 
  -3   8  12       10.42       30.81     45.83 o 
  -2   8  12        2.13      -15.34     20.41 o 
 -14   1  13       51.54       63.67     23.91 o 
 -13   1  13      401.19      400.43     26.11 o 
 -12   1  13      868.00      931.54     29.59 o 
 -11   1  13      428.25      467.08     17.78 o 
 -10   1  13       13.03       20.59      9.39 o 
  -9   1  13        4.15       -6.15      9.30 o 
  -8   1  13      551.09      572.31     16.42 o 
  -7   1  13      660.97      694.55     18.51 o 
  -6   1  13      169.89      207.13     11.79 o 
  -5   1  13      107.07      142.11     20.59 o 
  -4   1  13        0.73        1.25      7.00 o 
  -3   1  13       10.50        0.47      7.00 o 
  -2   1  13      391.99      432.16     14.98 o 
  -1   1  13      358.46      417.87     49.16 o 
   0   1  13      227.73      253.78     18.30 o 
   1   1  13       63.57       62.84     15.03 o 
   2   1  13      231.18      197.67     25.52 o 
 -14   2  13       53.75       39.03     19.46 o 
 -13   2  13       43.35       65.10     23.91 o 
 -12   2  13       12.25       38.71     12.62 o 
 -11   2  13       35.71       46.14     10.21 o 
 -10   2  13        9.61        5.87      8.89 o 
  -9   2  13      107.85       95.07     17.27 o 
  -8   2  13        1.04        9.81     13.29 o 
  -7   2  13       32.28       19.11     17.27 o 
  -6   2  13      467.56      459.50     17.36 o 
  -5   2  13       11.16       17.33     10.77 o 
  -4   2  13       42.94       25.30     16.61 o 
  -3   2  13       94.71       92.71     12.11 o 
  -2   2  13       81.38       82.66     12.62 o 
  -1   2  13        2.01        8.07     20.59 o 
   0   2  13        6.12        4.65     13.95 o 
   1   2  13       31.50       22.55     17.45 o 
   2   2  13        0.09      -19.66     19.66 o 
 -14   3  13        6.67       25.31     18.43 o 
 -13   3  13      132.38       91.19     19.87 o 
 -12   3  13      411.89      416.44     23.93 o 
 -11   3  13      546.78      560.87     24.78 o 
 -10   3  13      532.89      507.05     23.92 o 
  -9   3  13       31.22       37.84     11.96 o 
  -8   3  13      272.97      250.76     16.91 o 
  -7   3  13      618.04      566.17     22.55 o 
  -6   3  13      885.05      908.37     27.71 o 
  -5   3  13       88.62       82.88     11.72 o 
  -4   3  13        0.91       -3.99     11.49 o 
  -3   3  13      643.00      675.79     21.61 o 
  -2   3  13      221.69      255.67     14.94 o 
  -1   3  13      245.32      244.32     33.88 o 
   0   3  13       69.33       80.71     16.86 o 
   1   3  13      205.59      218.95     24.43 o 
 -13   4  13       53.53       81.00     28.96 o 
 -12   4  13        0.93       15.53     22.02 o 
 -11   4  13       58.56       45.30     18.51 o 
 -10   4  13       18.01       22.16     11.49 o 
  -9   4  13        8.44       15.60     12.66 o 
  -8   4  13        0.61        2.29     11.49 o 
  -7   4  13       30.19       20.34     13.60 o 
  -6   4  13       58.30       54.51     14.54 o 
  -5   4  13       42.91       22.34     14.25 o 
  -4   4  13       69.79       76.74     15.94 o 
  -3   4  13        7.07       19.77     14.69 o 
  -2   4  13       67.20       49.80     14.36 o 
  -1   4  13      136.96      135.04     15.48 o 
   0   4  13        0.04       15.23     27.90 o 
   1   4  13       11.41       -4.87     20.38 o 
 -13   5  13      418.75      401.30     58.47 o 
 -12   5  13      425.62      371.43     28.41 o 
 -11   5  13      279.05      260.14     32.32 o 
 -10   5  13       30.69       36.63     15.94 o 
  -9   5  13       61.01       62.10     16.26 o 
  -8   5  13      129.54       95.66     17.21 o 
  -7   5  13      600.02      606.35     25.32 o 
  -6   5  13      207.87      197.61     16.42 o 
  -5   5  13      133.80      118.64     14.54 o 
  -4   5  13       92.19       50.49     15.03 o 
  -3   5  13      448.78      430.21     26.58 o 
  -2   5  13      257.45      255.87     35.21 o 
  -1   5  13       80.79       57.13     16.91 o 
   0   5  13       16.25       -5.98     18.68 o 
 -11   6  13       19.15       74.45     30.23 o 
 -10   6  13       52.27       32.45     35.21 o 
  -9   6  13        1.29        0.59     25.91 o 
  -8   6  13      197.57      202.30     21.06 o 
  -7   6  13       51.61       18.37     15.56 o 
  -6   6  13      113.31      119.62     21.12 o 
  -5   6  13        2.90      -17.19     17.19 o 
  -4   6  13      191.61      179.36     47.17 o 
  -3   6  13       49.63       28.26     27.24 o 
  -2   6  13        8.48      -18.16     18.16 o 
  -1   6  13        0.42       20.58     19.10 o 
 -10   7  13      110.62       78.06     26.57 o 
  -9   7  13       33.31       -8.70     27.68 o 
  -8   7  13      338.25      302.00     29.37 o 
  -7   7  13      129.13       82.07     19.66 o 
  -6   7  13      852.34      924.89     37.59 o 
  -5   7  13       45.55       46.50     24.43 o 
  -4   7  13       98.84       71.45     51.82 o 
  -3   7  13       85.92       84.81     28.09 o 
 -13   0  14      279.97      263.09     33.22 o 
 -12   0  14     1043.60     1294.64     87.73 o 
 -11   0  14      155.57      217.90     27.90 o 
 -10   0  14       47.13       33.21     19.93 o 
  -9   0  14      414.87      478.37     26.58 o 
  -8   0  14      471.19      458.46     21.26 o 
  -7   0  14      587.69      621.94     26.58 o 
  -6   0  14        6.79       10.63     10.63 o 
  -5   0  14       55.74       -1.33     18.60 o 
  -4   0  14      311.90      330.86     29.23 o 
  -3   0  14      392.13      458.44     30.56 o 
  -2   0  14       25.83       34.54     18.60 o 
  -1   0  14       57.28       35.87     22.59 o 
   0   0  14        4.24      -17.27     22.59 o 
 -13   1  14       51.11       21.51     17.21 o 
 -12   1  14       10.80       18.39     17.78 o 
 -11   1  14        0.59       14.71     12.66 o 
 -10   1  14        0.47        0.66     11.27 o 
  -9   1  14       48.05       34.44     11.71 o 
  -8   1  14        4.87        5.31      9.57 o 
  -7   1  14       23.63       12.95     10.25 o 
  -6   1  14       10.47       30.33     10.06 o 
  -5   1  14        0.12       -7.24      7.24 o 
  -4   1  14      152.61      165.74      7.69 o 
  -3   1  14       36.03       21.61     22.59 o 
  -2   1  14       97.03       91.86     14.00 o 
  -1   1  14        0.22       -4.76     13.60 o 
   0   1  14      516.71      523.75     38.54 o 
 -13   2  14      496.51      528.88     45.18 o 
 -12   2  14       50.16       70.41     19.01 o 
 -11   2  14       38.78       38.76     15.24 o 
 -10   2  14      263.01      229.41     17.19 o 
  -9   2  14      337.83      321.20     19.66 o 
  -8   2  14      504.21      513.19     31.89 o 
  -7   2  14      114.47      121.78     15.48 o 
  -6   2  14        0.33       -2.38     16.61 o 
  -5   2  14      279.32      220.19     18.17 o 
  -4   2  14      764.29      742.40     31.47 o 
  -3   2  14      460.60      484.82     55.15 o 
  -2   2  14       80.68       70.77     15.31 o 
  -1   2  14       54.89       34.17     25.24 o 
   0   2  14      537.07      500.96     35.88 o 
 -13   3  14        0.21       82.37     37.20 o 
 -12   3  14        5.06       27.08     27.52 o 
 -11   3  14       35.00      -16.91     16.91 o 
 -10   3  14        2.27       23.31     15.94 o 
  -9   3  14       14.06        1.33     13.15 o 
  -8   3  14      172.13      131.51     35.21 o 
  -7   3  14       31.63       20.40     31.89 o 
  -6   3  14        9.77      -10.31     15.94 o 
  -5   3  14      101.06       95.85     15.97 o 
  -4   3  14      129.16      106.78     16.83 o 
  -3   3  14       62.50       24.16     12.66 o 
  -2   3  14        4.53        3.02     19.93 o 
  -1   3  14       13.08      -20.43     27.24 o 
 -12   4  14      212.44      275.47     32.69 o 
 -11   4  14        7.13       11.93     19.48 o 
 -10   4  14      276.67      246.81     38.53 o 
  -9   4  14      796.65      799.48     31.90 o 
  -8   4  14      721.53      733.01     29.59 o 
  -7   4  14       38.32       42.18     14.94 o 
  -6   4  14        7.22       -7.97     14.09 o 
  -5   4  14      188.25      168.48     21.06 o 
  -4   4  14      121.74      123.17     27.24 o 
  -3   4  14      100.60       96.59     19.31 o 
  -2   4  14       46.52       51.14     21.33 o 
 -11   5  14       33.68      -32.43     32.43 o 
 -10   5  14       23.43        7.57     28.96 o 
  -9   5  14       80.50       52.33     19.95 o 
  -8   5  14        0.49      -23.91     23.91 o 
  -7   5  14       34.38       28.17     17.69 o 
  -6   5  14        2.68       12.18     17.26 o 
  -5   5  14        2.14       11.69     17.69 o 
  -4   5  14       29.22       34.99     15.94 o 
  -3   5  14       17.66       59.49     19.95 o 
  -9   6  14      303.71      298.04     41.17 o 
  -8   6  14      140.90       50.02     47.83 o 
  -7   6  14      396.00      447.12     30.92 o 
  -6   6  14       19.93       48.45     21.27 o 
  -5   6  14       32.91       46.67     22.06 o 
 -12   1  15      157.96      207.44     59.12 o 
 -11   1  15      508.48      490.38     86.38 o 
 -10   1  15      275.70      210.74     21.94 o 
  -9   1  15      152.65      146.84     21.06 o 
  -8   1  15        0.48      -13.26     13.26 o 
  -7   1  15      139.46      135.79     18.16 o 
  -6   1  15      268.00      247.74     25.52 o 
  -5   1  15       94.70       84.74     20.89 o 
  -4   1  15       56.34       66.82     29.89 o 
  -3   1  15        1.96       13.85     16.42 o 
 -11   2  15       45.42       67.18     24.56 o 
 -10   2  15       64.90       46.15     26.76 o 
  -9   2  15      142.33      108.58     23.25 o 
  -8   2  15       41.06       28.62     25.52 o 
  -7   2  15       34.41       -8.39     16.26 o 
  -6   2  15       35.49       17.94     16.91 o 
  -5   2  15       20.62       52.18     21.70 o 
  -4   2  15      197.54      176.65     25.91 o 
  -3   2  15        0.13      -20.67     24.58 o 
 -10   3  15      344.75      338.29     30.84 o 
  -9   3  15      167.88      141.65     20.41 o 
  -8   3  15       34.97       43.84     19.66 o 
  -7   3  15        1.29      -18.33     19.31 o 
  -6   3  15      126.68      154.43     29.33 o 
  -5   3  15      340.66      300.82     29.23 o 
  -4   3  15      101.92      100.29     28.57 o 
  -9   4  15       29.52       43.72     25.52 o 
  -8   4  15        1.12       15.12     32.55 o 
  -7   4  15        0.68       27.42     26.10 o 
  -6   4  15       30.34       19.11     21.14 o 
                                                 
