# Supplementary material for: endo,endo-Tetra­cyclo­[6.2.1.13,6.02,7]dodeca-9-en-anti-11-yl 4-bromo­benzoate
Source: Acta Crystallogr Sect E Struct Rep Online. 2013 Jan 9;69(Pt 2):o202–3. doi: 10.1107/S1600536812051902 (PMC3569263; doi:10.1107/S1600536812051902)
Supplement: Supplementary file 3 [file e-69-0o202-Isup3.mol]

ChemWindow
 22 26  0  0  0  0  0  0  0  0  1 V2000
    5.2286   10.6270    0.0000 C   0  0  0  0  0  0  0  0  0  0  0  0
    5.2286    8.1294    0.0000 C   0  0  0  0  0  0  0  0  0  0  0  0
    1.8306   10.5005    0.0000 C   0  0  0  0  0  0  0  0  0  0  0  0
    1.8306    8.1765    0.0000 C   0  0  0  0  0  0  0  0  0  0  0  0
    4.0946    8.5691    0.0000 C   0  0  0  0  0  0  0  0  0  0  0  0
    9.3525    5.5240    0.0000 O   0  0  0  0  0  0  0  0  0  0  0  0
    9.0291    2.9050    0.0000 C   0  0  0  0  0  0  0  0  0  0  0  0
    9.0291    1.7940    0.0000 C   0  0  0  0  0  0  0  0  0  0  0  0
    8.0669    0.5439    0.0000 Br  0  0  0  0  0  0  0  0  0  0  0  0
    8.1085    1.7384    0.0000 C   0  0  0  0  0  0  0  0  0  0  0  0
    7.1463    2.7523    0.0000 C   0  0  0  0  0  0  0  0  0  0  0  0
    7.1463    3.8634    0.0000 C   0  0  0  0  0  0  0  0  0  0  0  0
    8.0251    4.0023    0.0000 C   0  0  0  0  0  0  0  0  0  0  0  0
    8.1085    5.0717    0.0000 C   0  0  0  0  0  0  0  0  0  0  0  0
    7.0728    5.8990    0.0000 O   0  0  0  0  0  0  0  0  0  0  0  0
    7.0728    7.6351    0.0000 C   0  0  0  0  0  0  0  0  0  0  0  0
    6.0141    9.3330    0.0000 C   0  0  0  0  0  0  0  0  0  0  0  0
    6.0141   11.4127    0.0000 C   0  0  0  0  0  0  0  0  0  0  0  0
    3.6077    7.6170    0.0000 C   0  0  0  0  0  0  0  0  0  0  0  0
    2.6278    9.4161    0.0000 C   0  0  0  0  0  0  0  0  0  0  0  0
    2.6278   11.2976    0.0000 C   0  0  0  0  0  0  0  0  0  0  0  0
    0.1250    7.6666    0.0000 C   0  0  0  0  0  0  0  0  0  0  0  0
  2  1  1  0
  4  3  1  0
  5 17  1  0
 22 20  1  0
 22  4  1  0
  3 21  1  0
 21 20  1  0
 20  5  1  0
  4 19  1  0
 19  5  1  0
 19  2  1  0
 18  1  2  0
 18 17  1  0
  2 16  1  0
 17 16  1  0
 16 15  1  0
 15 14  1  0
 14  6  2  0
 14 13  1  0
  7 13  1  0
  8  7  2  0
 10  8  1  0
 11 10  2  0
 10  9  1  0
 12 11  1  0
 13 12  2  0
M  END
